# Supplementary material for: Environmental diversity of Candidatus Babelota and their relationships with protists
Source: mSystems. 2025 May 28;10(6):e00261-25. doi: 10.1128/msystems.00261-25 (PMC12172432; doi:10.1128/msystems.00261-25)
Supplement: Table S1 — Full list of samples analyzed in the present study, along with associated physicochemical parameters. [file msystems.00261-25-s0005.xlsx]

## Sheet: Feuil1
Supplementary Table 1: Full list of samples analyzed in the present study, along with associated physicochemical parameters.
Sample	Season	Latitude	Longitude	Sample type	Sample Nature	Sample Origin	pH	DisSoilved Oxygen (%)	Humidity (% of water)	Oxydoreduction potential (mVRedox)	Conductivity (µS/cm2)	Salinity (PSU)	Temperature (°C)	Sample date
MCE1	Spring	46,60123	0,34151166	Freshwater	Water column	River	8,19	83,30	NA	202,6	448	0,21	12,57	13/04/2022
MCE2	Summer	46,60123	0,34151166	Freshwater	Water column	River	8,1	61,6	NA	115,4	575	0,28	21,45	06/09/2022
MCE3	Fall	46,60123	0,34151166	Freshwater	Water column	River	8,3	74,1	NA	98,4	655	0,32	9,95	23/11/2022
MCE4	Winter	46,60123	0,34151166	Freshwater	Water column	River	8,48	91,9	NA	122,8	577	0,28	7,83	07/02/2023
MCM1	Spring	46,5983366	0,33875	Freshwater	Water column	Pond	7,71	26,60	NA	128,9	553	0,21	12,74	13/04/2022
MCM2	Summer	46,5983366	0,33875	Freshwater	Water column	Pond	7,74	NA	38,91	NA	NA	NA	NA	06/09/2022
MCM3	Fall	46,5983366	0,33875	Freshwater	Water column	Pond	7,97	41,3	NA	114,1	647	0,32	10,45	23/11/2022
MCM4	Winter	46,5983366	0,33875	Freshwater	Water column	Pond	8,79	108,1	NA	148,4	556	0,27	5,29	07/02/2023
MCS1	Spring	46,60123	0,34151166	Freshwater	Sediment	River	8,65	NA	29,67	NA	NA	NA	NA	13/04/2022
MCS2	Summer	46,60123	0,34151166	Freshwater	Sediment	River	7,77	NA	23,29	NA	NA	NA	NA	06/09/2022
MCS3	Fall	46,60123	0,34151166	Freshwater	Sediment	River	8,85	NA	27,23	NA	NA	NA	NA	23/11/2022
MCS4	Winter	46,60123	0,34151166	Freshwater	Sediment	River	8,08	NA	39,97	NA	NA	NA	NA	07/02/2023
MLE1	Spring	45,826205	0,687903	Freshwater	Water column	Lake	7,91	98,10	NA	251,2	109	0,05	11,96	13/04/2022
MLE2	Summer	45,826205	0,687903	Freshwater	Water column	Lake	7,97	92,2	NA	126,3	119	0,05	24,09	06/09/2022
MLE3	Fall	45,826205	0,687903	Freshwater	Water column	Lake	7,65	75,5	NA	113,9	119	0,06	10,56	23/11/2022
MLE4	Winter	45,826205	0,687903	Freshwater	Water column	Lake	8,57	107,5	NA	112,4	119	0,06	5,21	07/02/2023
MLS1	Spring	45,826205	0,687903	Freshwater	Sediment	Lake	7,59	NA	56,19	NA	NA	NA	NA	13/04/2022
MLS2	Summer	45,826205	0,687903	Freshwater	Sediment	Lake	7,44	NA	15,70	NA	NA	NA	NA	06/09/2022
MLS3	Fall	45,826205	0,687903	Freshwater	Sediment	Lake	6,21	NA	52,03	NA	NA	NA	NA	23/11/2022
MLS4	Winter	45,826205	0,687903	Freshwater	Sediment	Lake	8,48	NA	22,55	NA	NA	NA	NA	07/02/2023
MME1	Spring	45,812695	0,649483	Freshwater	Water column	Lake	6,31	92,30	NA	263,4	116	0,05	11,31	13/04/2022
MME2	Summer	45,812695	0,649483	Freshwater	Water column	Lake	7,77	87,5	NA	124,4	125	0,06	24,27	06/09/2022
MME3	Fall	45,812695	0,649483	Freshwater	Water column	Lake	7,61	76,6	NA	103,9	111	0,05	10,55	23/11/2022
MME4	Winter	45,812695	0,649483	Freshwater	Water column	Lake	7,93	92,8	NA	143,5	129	0,06	5,18	07/02/2023
MMS1	Spring	45,812695	0,649483	Freshwater	Sediment	Lake	5,55	NA	37,59	NA	NA	NA	NA	13/04/2022
MMS2	Summer	45,812695	0,649483	Freshwater	Sediment	Lake	6,74	NA	21,50	NA	NA	NA	NA	06/09/2022
MMS3	Fall	45,812695	0,649483	Freshwater	Sediment	Lake	5,64	NA	52,07	NA	NA	NA	NA	23/11/2022
MMS4	Winter	45,812695	0,649483	Freshwater	Sediment	Lake	5,81	NA	22,55	NA	NA	NA	NA	07/02/2023
MRS1	Spring	45,819633	0,68573	Soil	Soil	Forest	5,64	NA	21,76	NA	NA	NA	NA	13/04/2022
MRS2	Summer	45,819633	0,68573	Soil	Soil	Forest	5,75	NA	0,31	NA	NA	NA	NA	06/09/2022
MRS3	Fall	45,819633	0,68573	Soil	Soil	Forest	4,94	NA	46,27	NA	NA	NA	NA	23/11/2022
MRS4	Winter	45,819633	0,68573	Soil	Soil	Forest	5,34	NA	24,25	NA	NA	NA	NA	07/02/2023
OBE1	Spring	46,0817	-1,09702116	Salt water	Water column	Intertidale zone	8,36	113,60	NA	267	48640	31,83	19,45	14/04/2022
OBE2	Summer	46,0817	-1,09702116	Salt water	Water column	Intertidale zone	8,42	86,3	NA	112,1	1638	0,83	20,17	07/09/2022
OBE3	Fall	46,0817	-1,09702116	Salt water	Water column	Intertidale zone	8,3	90,3	NA	121,3	52740	34,76	12,81	23/11/2022
OBE4	Winter	46,0817	-1,09702116	Salt water	Water column	Intertidale zone	8,63	135,9	NA	151,2	51120	33,48	10,77	08/02/2023
OBS1	Spring	46,0817	-1,09702116	Salt water	Sediment	Intertidale zone	9,33	NA	NA	NA	NA	NA	NA	14/04/2022
OBS2	Summer	46,0817	-1,09702116	Salt water	Sediment	Intertidale zone	7,67	NA	23,08	NA	NA	NA	NA	07/09/2022
OBS3	Fall	46,0817	-1,09702116	Salt water	Sediment	Intertidale zone	8,88	NA	34,65	NA	NA	NA	NA	24/11/2022
OBS4	Winter	46,0817	-1,09702116	Salt water	Sediment	Intertidale zone	8,64	NA	65,87	NA	NA	NA	NA	08/02/2023
OCE1	Spring	45,703996	-1,0255	Salt water	Water column	Intertidale zone	8,24	101,00	NA	195,5	42080	27,1	18,42	14/04/2022
OCE2	Summer	45,703996	-1,0255	Salt water	Water column	Intertidale zone	6,46	39,4	NA	104	61130	41,13	22,32	07/09/2022
OCE3	Fall	45,703996	-1,0255	Salt water	Water column	Intertidale zone	8,27	85,1	NA	61,7	48530	31,63	11,45	24/11/2022
OCE4	Winter	45,703996	-1,0255	Salt water	Water column	Intertidale zone	8,26	82,1	NA	159,6	30300	18,42	2,94	08/02/2023
OME1	Spring	45,703996	-1,0255	Salt water	Water column	Salt marsh	8,06	107,10	NA	257	50110	32,91	19,66	14/04/2022
OME2	Summer	45,703996	-1,0255	Salt water	Water column	Salt marsh	9,02	12,6	NA	-312,4	123200	70	20,07	07/09/2022
OME3	Fall	45,703996	-1,0255	Salt water	Water column	Salt marsh	8,79	80,8	NA	-80,6	50560	33,05	10,39	24/11/2022
OME4	Winter	45,703996	-1,0255	Salt water	Water column	Salt marsh	8,55	87,8	NA	166	33210	20,48	4,35	08/02/2023
OMS1	Spring	45,703996	-1,0255	Salt water	Sediment	Salt marsh	8,88	NA	63,51	NA	NA	NA	NA	14/04/2022
OMS2	Summer	45,703996	-1,0255	Salt water	Sediment	Salt marsh	8,62	NA	49,44	NA	NA	NA	NA	07/09/2022
OMS3	Fall	45,703996	-1,0255	Salt water	Sediment	Salt marsh	8,64	NA	61,64	NA	NA	NA	NA	24/11/2022
OMS4	Winter	45,703996	-1,0255	Salt water	Sediment	Salt marsh	8,88	NA	69,13	NA	NA	NA	NA	08/02/2023
OSE1	Spring	45,8187633	-1,1367278	Salt water	Water column	Intertidale zone	9,14	118,30	NA	222,1	47590	31,08	17,16	14/04/2022
OSE2	Summer	45,8187633	-1,1367278	Salt water	Water column	Intertidale zone	8,66	71,3	NA	68,9	62010	41,79	22,82	07/09/2022
OSE3	Fall	45,8187633	-1,1367278	Salt water	Water column	Intertidale zone	8,35	87,4	NA	90,9	56260	37,31	11,75	24/11/2022
OSE4	Winter	45,8187633	-1,1367278	Salt water	Water column	Intertidale zone	8,88	116	NA	138,3	42870	27,21	5,67	08/02/2023
OSS1	Spring	45,8187633	-1,1367278	Salt water	Sediment	Intertidale zone	9,26	NA	21,50	NA	NA	NA	NA	14/04/2022
OSS2	Summer	45,8187633	-1,1367278	Salt water	Sediment	Intertidale zone	8,17	NA	25,13	NA	NA	NA	NA	07/09/2022
OSS3	Fall	45,8187633	-1,1367278	Salt water	Sediment	Intertidale zone	9,16	NA	22,99	NA	NA	NA	NA	24/11/2022
OSS4	Winter	45,8187633	-1,1367278	Salt water	Sediment	Intertidale zone	8,98	NA	29,20	NA	NA	NA	NA	08/02/2023
TBE1	Spring	47,3292116	0,28999	Freshwater	Water column	Pond	6,85	74,20	NA	240,9	718	0,35	12,61	12/04/2022
TBE2	Summer	47,3292116	0,28999	Freshwater	Water column	Pond	7,38	13,9	NA	-254	616	0,3	19,61	05/09/2022
TBE3	Fall	47,3292116	0,28999	Freshwater	Water column	Pond	7,66	6,4	NA	97,4	695	0,34	7,04	24/11/2022
TBE4	Winter	47,3292116	0,28999	Freshwater	Water column	Pond	7,63	13,1	NA	132,7	757	0,37	5,68	06/02/2023
TBS2	Summer	47,3292116	0,28999	Freshwater	Sediment	Pond	7,17	NA	65,58	NA	NA	NA	NA	05/09/2022
TFS1	Spring	47,2848	0,5331	Soil	Soil	Forest	4,2	NA	17,33	NA	NA	NA	NA	12/04/2022
TFS2	Summer	47,2848	0,5331	Soil	Soil	Forest	5,58	NA	8,60	NA	NA	NA	NA	05/09/2022
TFS3	Fall	47,2848	0,5331	Soil	Soil	Forest	6,12	NA	38,15	NA	NA	NA	NA	22/11/2022
TFS4	Winter	47,2848	0,5331	Soil	Soil	Forest	5,6	NA	25,28	NA	NA	NA	NA	06/02/2023
TLE1	Spring	47,33487	0,468516	Freshwater	Water column	River	7,92	78,10	NA	175,4	616	0,3	13,64	12/04/2022
TLE2	Summer	47,33487	0,468516	Freshwater	Water column	River	8,16	47,3	NA	33,7	507	0,25	19,37	05/09/2022
TLE3	Fall	47,33487	0,468516	Freshwater	Water column	River	7,94	53,8	NA	26,6	639	0,31	5,84	22/11/2022
TLE4	Winter	47,33487	0,468516	Freshwater	Water column	River	7,57	41,5	NA	89,1	745	0,37	7,17	06/02/2023
TLS1	Spring	47,33487	0,468516	Freshwater	Sediment	River	8,27	NA	48,97	NA	NA	NA	NA	12/04/2022
TLS2	Summer	47,33487	0,468516	Freshwater	Sediment	River	7,86	NA	34,74	NA	NA	NA	NA	05/09/2022
TLS3	Fall	47,33487	0,468516	Freshwater	Sediment	River	7,99	NA	44,32	NA	NA	NA	NA	22/11/2022
TLS4	Winter	47,33487	0,468516	Freshwater	Sediment	River	7,87	NA	61,28	NA	NA	NA	NA	06/02/2023
TMS1	Spring	46,60723	0,4712416	Soil	Soil	Forest	3,7	NA	42,86	NA	NA	NA	NA	12/04/2022
TMS2	Summer	46,60723	0,4712416	Soil	Soil	Forest	4,32	NA	18,68	NA	NA	NA	NA	05/09/2022
TMS3	Fall	46,60723	0,4712416	Soil	Soil	Forest	3,63	NA	22,01	NA	NA	NA	NA	22/11/2022
TMS4	Winter	46,60723	0,4712416	Soil	Soil	Forest	3,15	NA	38,53	NA	NA	NA	NA	06/02/2023
TSE1	Spring	46,723238	0,62	Freshwater	Water column	Lake	8,47	98,70	NA	280,2	189	0,09	13,72	12/04/2022
TSE2	Summer	46,723238	0,62	Freshwater	Water column	Lake	8,61	83,3	NA	64,7	318	0,15	26,57	05/09/2022
TSE3	Fall	46,723238	0,62	Freshwater	Water column	Lake	8,54	88,3	NA	69,5	373	0,18	9,86	22/11/2022
TSE4	Winter	46,723238	0,62	Freshwater	Water column	Lake	8,53	91,2	NA	133,5	426	0,21	6,28	06/02/2023
TSS1	Spring	46,723238	0,62	Freshwater	Sediment	Lake	8,25	NA	10,12	NA	NA	NA	NA	12/04/2022
TSS2	Summer	46,723238	0,62	Freshwater	Sediment	Lake	NA	NA	15,71	NA	NA	NA	NA	05/09/2022
TSS3	Fall	46,723238	0,62	Freshwater	Sediment	Lake	9,07	NA	19,71	NA	NA	NA	NA	22/11/2022
TSS4	Winter	46,723238	0,62	Freshwater	Sediment	Lake	9,03	NA	19,41	NA	NA	NA	NA	06/02/2023
TVE1	Spring	46,61832	0,59078	Freshwater	Water column	River	7,54	91,40	NA	355,7	69	0,03	12,54	12/04/2022
TVE2	Summer	46,61832	0,59078	Freshwater	Water column	River	7,98	83,6	NA	88,9	246	0,12	23,65	05/09/2022
TVE3	Fall	46,61832	0,59078	Freshwater	Water column	River	7,9	81,8	NA	97,4	246	0,12	9,89	22/11/2022
TVE4	Winter	46,61832	0,59078	Freshwater	Water column	River	7,82	93,6	NA	147,8	186	0,09	7,26	06/02/2023
TVS1	Spring	46,61832	0,59078	Freshwater	Sediment	River	8,66	NA	34,56	NA	NA	NA	NA	12/04/2022
TVS2	Summer	46,61832	0,59078	Freshwater	Sediment	River	7,71	NA	12,22	NA	NA	NA	NA	05/09/2022
TVS3	Fall	46,61832	0,59078	Freshwater	Sediment	River	8,28	NA	46,93	NA	NA	NA	NA	22/11/2022
TVS4	Winter	46,61832	0,59078	Freshwater	Sediment	River	8,29	NA	33,06	NA	NA	NA	NA	06/02/2023
															NA : not applicable
