# Supplementary material for: Environmental diversity of Candidatus Babelota and their relationships with protists
Source: mSystems. 2025 May 28;10(6):e00261-25. doi: 10.1128/msystems.00261-25 (PMC12172432; doi:10.1128/msystems.00261-25)
Supplement: Table S2 — Relative abundance of protist genera, for protists enrichments that are positive for Ca. Babelota presence. [file msystems.00261-25-s0006.xlsx]

## Sheet: Feuil1
Supplementary Table 2: Relative abundance of protist genera, for protists enrichments that are positive for Ca. Babelota presence.
superkingdom	phylum	class	order	family	genus	Occurrence in samples	MCM0.fastq	MCM0-100.fastq	Colonne1	MCM1.fastq	MCM1-E1.fastq	MCM1-G1.fastq	Colonne2	OCE1.fastq	OCE1-G1.fastq	OCE1-E1.fastq	Colonne3	OCE4.fastq	OCE4-G3.fastq	Colonne4	TBE1.fastq	TBE1-E1.fastq	TBE1-E1-R1.fastq	TBE1-G1.fastq	Colonne5	TBE2.fastq	Colonne6	TVE1.fastq	TVE1-E1.fastq	TVE1-G1.fastq	Colonne7	TVE2.fastq	TVE2-E1.fastq	TVE2-E7.fastq
Eukaryota	Opisthokonta-Metazoa	Craniata	Craniata_X	Teleostei	Salmo	19	0.00447458	0.00286911		0.00351197	0.00569461	0.00340908		0.0027702	0.00434783	0.0189541		0.00241388	0.00109584		0.00186358	0.00234914	0.000643205	0.0028007		0.00805624		0.0029364	0.00201758	0.00264764		0.00308351	0.00116258	0.00167113
Eukaryota	Rhizaria-Cercozoa	Filosa-Sarcomonadea	Glissomonadida	Sandonidae	Neoheteromita	19	0.0064222	0.00536988		0.00559444	0.293276	0.00718438		0.00405237	0.00744875	0.0313219		0.00265598	0.00215746		0.00305929	0.00339696	0.00039874	0.00420717		0.0132912		0.00594316	0.00324742	0.00605087		0.00524196	0.00257716	0.0023503
Eukaryota	Stramenopiles-Gyrista	Bacillariophyceae	Naviculales	Naviculaceae	Navicula	19	0.0186455	0.00734804		0.0125064	0.0190643	0.00769947		0.0770792	0.0093018	0.0424534		0.217328	0.00398092		0.00404813	0.00480701	0.000786821	0.00672952		0.022375		0.0591824	0.00277429	0.00790876		0.0671476	0.000993834	0.00337304
Eukaryota	Stramenopiles-Gyrista	Chrysophyceae	Ochromonadales	Ochromonadales_X	Ochromonadales_XX	19	0.0178218	0.0014326		0.00560941	0.00989603	0.00366103		0.00843266	0.00464465	0.0182607		0.0158152	0.00994947		0.00297143	0.0028273	0.00192765	0.00379739		0.0246228		0.0211571	0.0461304	0.811449		0.00442053	0.0008564	0.00120772
Eukaryota	Stramenopiles-Gyrista	Mediophyceae	Thalassiosirales	Stephanodiscaceae	Stephanodiscus	19	0.01548	0.0083111		0.00880903	0.014792	0.00835564		0.00688716	0.00849268	0.0526624		0.00251501	0.001605		0.693757	0.00522364	0.000260211	0.00691182		0.027921		0.02044	0.00544332	0.00860385		0.00837822	0.00413038	0.00340189
Eukaryota	Rhizaria-Cercozoa	Filosa-Thecofilosea	Cryomonadida	Rhogostoma-lineage	Rhogostoma	19	0.0108206	0.0101244		0.0059866	0.0199733	0.215928		0.00541447	0.00776094	0.0372785		0.00464797	0.00346262		0.00368634	0.434426	0.482461	0.0227078		0.015907		0.00531913	0.115121	0.0170004		0.0060357	0.00291313	0.00271694
Eukaryota	Rhizaria-Cercozoa	Filosa-Thecofilosea	Cryomonadida	Rhogostoma-lineage	Rhogostoma-lineage_X	19	0.018351	0.0882842		0.00982078	0.114067	0.476778		0.0115076	0.0157726	0.0721686		0.00150908	0.000737268		0.00739912	0.436753	0.482988	0.728234		0.035387		0.0185093	0.156984	0.0282223		0.0120508	0.00907121	0.00507163
Eukaryota	Opisthokonta-Metazoa	Craniata	Craniata_X	Teleostei	Danio	17	0.00339324	0.00261382		0.00202282	0.00542353	0.0020451		0.00153462	0.00304609	0.0167365		0	0		0.00175407	0.00146671	0.000144184	0.00228101		0.00806158		0.00190495	0.00170342	0.001951		0.00233373	0.00119246	0.00110245
Eukaryota	Stramenopiles-Gyrista	Mediophyceae	Mediophyceae_X	Mediophyceae_XX	Mediophyceae_XXX	17	0.00411691	0.0031743		0.00348483	0.00426961	0.00226115		0.00399749	0.00258145	0.0184765		0.0237408	0		0.00872753	0.00218556	0	0.00277874		0.0102621		0.0135548	0.000886482	0.00425988		0.0303905	0.00217184	0.0014295
Eukaryota	Rhizaria-Cercozoa	Filosa-Sarcomonadea	Glissomonadida	Allapsidae	Allapsidae_X	17	0.00625031	0.434982		0.0067107	0.0121443	0.0160722		0.00147571	0.00235819	0.0111814		0	0		0.000900927	0.000820384	0.000151838	0.00128553		0.00430219		0.00182236	0.00125142	0.00192887		0.00186401	0.000875817	0.000621268
Eukaryota	Stramenopiles-Gyrista	Bacillariophyceae	Cymbellales	Gomphonemataceae	Encyonema	16	0.00256997	0.00188889		0.00187246	0.00440732	0.00220066		0.00145673	0.00159122	0.0104476		0	0		0.000975952	0.00111188	0	0.00154776		0.00406318		0.00345601	0.00127403	0.00168018		0.00184231	0.000912029	0.000918085
Eukaryota	Stramenopiles-Gyrista	Bacillariophyceae	Fragilariales	Fragilariaceae	Fragilaria	16	0.00242869	0.00160554		0.00177572	0.00278398	0.00128085		0.00181494	0.00169231	0.00895209		0	0		0.000999065	0.00094394	0	0.0013338		0.00578067		0.00706773	0.00121349	0.00234753		0.012477	0.000709837	0.00074271
Eukaryota	Stramenopiles-Gyrista	Mediophyceae	Thalassiosirales	Thalassiosiraceae	Minidiscus	17	0.00211309	0.00236229		0.00210209	0.00596177	0.00269948		0.00135321	0.00282019	0.0147011		0.00332492	0		0.00891069	0.00117092	0	0.00162228		0.00614185		0.00185808	0.00104453	0.00267535		0.0017735	0.000904884	0
Eukaryota	Chlorophyta-Chlorophyta_X	Chlorophyceae	Sphaeropleales	Sphaeropleales_X	Hariotina	16	0.00442986	0.00397988		0.00422675	0.00886989	0.00501059		0.00306528	0.00525993	0.0280999		0	0		0.00247528	0.00274739	0	0.00332529		0.0108459		0.00471586	0.00265155	0.00601782		0.00503926	0.00201493	0.00170833
Eukaryota	Opisthokonta-Metazoa	Urochordata	Urochordata_X	Ascidiacea	Ciona	16	0.00630316	0.00542456		0.00548711	0.0104583	0.00524229		0.004793	0.00709692	0.0300001		0	0		0.00338011	0.00375268	0	0.00445226		0.0157439		0.00586302	0.0035737	0.00664097		0.00509907	0.00315413	0.00325228
Eukaryota	Chlorophyta-Chlorophyta_X	Chlorodendrophyceae	Chlorodendrales	Chlorodendraceae	Tetraselmis	16	0.00531401	0.00516617		0.00610227	0.00884047	0.00497328		0.00366549	0.00588921	0.022028		0	0		0.00307988	0.00296528	0	0.00463709		0.103365		0.00464625	0.00293989	0.00526187		0.00516518	0.00211958	0.00214168
Eukaryota	Rhizaria-Cercozoa	Filosa-Sarcomonadea	Glissomonadida	Sandonidae	Sandona	16	0.00612336	0.0018266		0.00327621	0.0268336	0.0340032		0.00164481	0.00168173	0.0101747		0	0		0.00123761	0.00099828	0	0.00435595		0.0056126		0.00300638	0.00180515	0.00235603		0.0017891	0.111586	0.000746821
Eukaryota	Alveolata-Ciliophora	Spirotrichea	Hypotrichia	Urostylidae	Paruroleptus	16	0.00219858	0.00151157		0.255339	0.00326794	0.00167052		0.00167687	0.00154149	0.0089286		0	0		0.00094827	0.000928072	0	0.00117027		0.00478176		0.0018708	0.000758606	0.00154035		0.00196165	0.000875445	0.000677032
Eukaryota	Stramenopiles-Gyrista	Chrysophyceae	Ochromonadales	Ochromonadales_clade-VI	Ochromonadales_clade-VI_X	16	0.00187603	0.00115847		0.00240648	0.00401336	0.0019955		0.00139378	0.00284269	0.0116416		0	0		0.00089725	0.00124031	0	0.00107358		0.0045472		0.00203306	0.393582	0.00211963		0.00164822	0.000663452	0.000502339
Eukaryota	Discoba-Discoba_X	Heterolobosea	Tetramitia_I	Neovahlkampfiidae	Neovahlkampfia	17	0.00130511	0.00117379		0.00142271	0.00334252	0.00172284		0.00126386	0.797907	0.00610211		0	0.000719153		0.000891259	0.000885229	0	0.000791633		0.00329231		0.00147646	0.000830353	0.00126064		0.00146404	0.000493707	0
Eukaryota	Rhizaria-Cercozoa	Filosa-Sarcomonadea	Cercomonadida	Paracercomonadidae	Paracercomonas	16	0.0222987	0.0139394		0.0148288	0.0322743	0.0157416		0.012362	0.0178488	0.0833454		0	0		0.00981606	0.00874817	0	0.0891466		0.0411008		0.0175011	0.0100718	0.0160129		0.01553	0.836178	0.959539
Eukaryota	Alveolata-Apicomplexa	Gregarinomorphea	Eugregarinorida	Polyplicariidae	Polyplicarium	15	0.000990811	0.00106213		0.00068843	0.00167639	0.00111572		0.00127223	0.00106052	0.00780155		0	0		0.00063767	0.000870187	0	0		0.00219592		0.000744631	0.000416142	0.00144742		0.00114704	0.000377614	0.000708387
Eukaryota	Opisthokonta-Fungi	Ascomycota	Pezizomycotina	Pezizomycotina_X	Pezizomycotina_XX	15	0.00444154	0		0.00148076	0.0019048	0.00133502		0.000656274	0.00137083	0.00542843		0	0		0.000722193	0.000561846	0	0.00139001		0.00475494		0.00197514	0.00103199	0.00101945		0.00100386	0.00042151	0.000651753
Eukaryota	Alveolata-Apicomplexa	Gregarinomorphea	Neogregarinorida	Actinocephalidae	Hoplorhynchus	16	0.00117814	0.001496		0.000741427	0.00170735	0.00156329		0.000893677	0.00138681	0.00638154		0	0		0.000760085	0.00074161	0	0.00107279		0.00334615		0.000988593	0.000645094	0.00101301		0.182537	0.00034493	0
Eukaryota	Stramenopiles-Gyrista	Coscinodiscophyceae	Melosirales	Melosiraceae	Melosira	16	0.00235131	0.00195024		0.00184992	0.00406836	0.00162868		0.00121551	0.00196175	0.0125711		0	0		0.00141504	0.00115718	0	0.00144753		0.00720996		0.222469	0.00115588	0.00186264		0.00517737	0	0.000660869
Eukaryota	Alveolata-Ciliophora	CONThreeP	CONThreeP_X	CONThreeP_XX	Askenasia	16	0.00561643	0.00111258		0.000999201	0.00215845	0.00110544		0.207486	0.00183616	0.00884969		0	0		0.000695774	0.000741267	0	0.00119894		0.00371695		0.00122465	0.000758719	0.00139196		0.00131391	0.000537567	0
Eukaryota	Opisthokonta-Fungi	Ascomycota	Pezizomycotina	Leotiomycetes	Lambertella	14	0.00146381	0		0.00116532	0.0028407	0.00108382		0.00124057	0	0.0121367		0	0		0.000897212	0.00106887	0	0.00125853		0.00394623		0.0023619	0.000940554	0.00146196		0.00125321	0.000739443	0.000909885
Eukaryota	Chlorophyta-Chlorophyta_X	Mamiellophyceae	Mamiellales	Mamiellaceae	Mantoniella	14	0.00194284	0		0	0.00302727	0.00187799		0.00145882	0.00195828	0.0123002		0	0		0.00120532	0.000810655	0	0.0018384		0.00497901		0.00240025	0.0013591	0.00261422		0.0024061	0.000714582	0.000854069
Eukaryota	Chlorophyta-Chlorophyta_X	Pedinophyceae	Marsupiomonadales	Marsupiomonadaceae	Marsupiomonas	15	0.00236734	0.00176305		0.00126842	0.00322806	0.00220938		0.00168098	0.00179762	0.00810296		0	0		0.00108763	0.00118113	0	0.00179604		0.00656913		0.00209977	0	0.00267179		0.00151697	0.00089993	0
Eukaryota	Opisthokonta-Fungi	Chytridiomycota	Chytridiales	Chytridiales_X	Chytridiales_XX	15	0.0114994	0		0.00198645	0.0018901	0.000839185		0.000665113	0.00113103	0.0049806		0.00618809	0		0.00374862	0.000668775	0	0.000710392		0.0174893		0.00318326	0	0.00135365		0.0222561	0.000463829	0
Eukaryota	Stramenopiles-Gyrista	Coscinodiscophyceae	Aulacoseirales	Aulacoseiraceae	Aulacoseira	14	0.0147295	0		0.00226283	0.00447844	0.00186337		0.00188898	0.00156317	0.0155392		0	0		0.000636535	0.000964681	0	0		0.003143		0.0242549	0.000792236	0.00144443		0.00123706	0	0
Eukaryota	Opisthokonta-Fungi	Basidiomycota	Agaricomycotina	Agaricomycetes	Russula	12	0.00207488	0		0.00104545	0.00338193	0.00110208		0.00170316	0.00222833	0		0	0		0.000791911	0	0	0.000749439		0.00588305		0.00176344	0.00122119	0.0009931		0	0	0.000825189
Eukaryota	Chlorophyta-Chlorophyta_X	Chlorophyceae	Sphaeropleales	Sphaeropleales_X	Desmodesmus	12	0.0185988	0		0.00262452	0.00614856	0		0.00217737	0.00432662	0.0132169		0	0		0.0115751	0	0	0.00265961		0.0545469		0.056072	0.00135075	0		0.0444626	0	0.00167897
Eukaryota	Alveolata-Dinoflagellata	Dinophyceae	Peridiniales	Heterocapsaceae	Heterocapsa	13	0.00138251	0		0.00158636	0.00272854	0.00121134		0.205774	0.00230677	0.00889554		0.00470833	0		0.000838534	0.00086097	0	0		0.00381986		0.00152413	0	0		0.00163656	0	0
Eukaryota	Alveolata-Apicomplexa	Gregarinomorphea	Gregarinomorphea_X	Gregarinomorphea_XX	Ancora	11	0.000849083	0		0.00107216	0.00198438	0.000689833		0	0.000757517	0.00423017		0	0		0	0	0	0.00125806		0.0036601		0.00111681	0.000465041	0		0.000551253	0.000439759	0
Eukaryota	Discoba-Euglenozoa	Euglenida	Petalomonadida	Eupetalomonads_X	Eupetalomonads_XX	12	0.00485819	0		0.000722189	0.00613837	0.0017626		0	0	0		0.00917521	0		0	0.00443259	0	0.00138175		0.00167319		0.00258117	0.00692396	0.00317455		0.00137961	0	0
Eukaryota	Chlorophyta-Chlorophyta_X	Chlorophyceae	Sphaeropleales	Sphaeropleales_X	Scenedesmus	12	0.00829988	0		0.00423584	0.00368952	0.00352478		0.00264523	0	0.0163655		0	0		0.00439371	0.00197309	0	0.00209399		0.0224283		0.0293027	0	0		0.0197015	0	0
Eukaryota	Opisthokonta-Fungi	Ascomycota	Saccharomycotina	Saccharomycetales	Candida	12	0.00080869	0.164658		0.000947873	0	0		0.000370988	0.000719	0.00371068		0	0		0	0.0006078	0	0.000587644		0.00446899		0.00356851	0.000375858	0		0.000465444	0	0
Eukaryota	Opisthokonta-Fungi	Ascomycota	Pezizomycotina	Leotiomycetes	Brachyalara	10	0.000737936	0		0	0.00155835	0.000706286		0.00075814	0.00112282	0.00450452		0	0		0.000531856	0.000476397	0	0		0		0	0	0.000672176		0.000759449	0.000448058	0
Eukaryota	Opisthokonta-Fungi	Mucoromycota	Mucoromycotina	Umbelopsidales	Umbelopsis	11	0.00200023	0		0	0.00254335	0.00150583		0.00147023	0.0011755	0.00987062		0	0		0.000664242	0.000661306	0	0.00140652		0		0	0	0.00145414		0.00115373	0	0
Eukaryota	Opisthokonta-Fungi	Mucoromycota	Mortierellaceae	Mortierellaceae_X	Mortierella	10	0	0		0.00207926	0.00368278	0		0	0.00202608	0.0100633		0	0		0.000863464	0.000771631	0	0		0.00394367		0.00212071	0.00099721	0		0.00139882	0.000764683	0
Eukaryota	Cryptophyta-Cryptophyta_X	Cryptophyceae	Cryptomonadales	Cryptomonadales_X	Cryptomonas	11	0.0304455	0		0.0407409	0	0		0.000607276	0	0		0.00374257	0.00349628		0.108355	0	0.000831228	0		0.0135028		0.00898356	0	0.000733525		0.00723309	0	0
Eukaryota	Stramenopiles-Gyrista	Chrysophyceae	Chrysophyceae_X	Chrysophyceae_XX	Chrysophyceae_XXX	10	0.0150257	0		0.00917168	0	0		0.00890284	0	0		0.0041506	0.000445326		0.00221934	0.000354049	0	0		0.00352573		0.00618954	0	0		0.00275545	0	0
Eukaryota	Rhizaria-Cercozoa	Filosa-Thecofilosea	Cryomonadida	Protaspa-lineage	Protaspa-lineage_X	10	0	0.00146713		0	0	0.00546394		0.00223755	0.000924516	0		0	0		0	0.00634438	0.00886647	0.00430522		0		0.0101849	0.0056228	0.000967831		0	0	0
Eukaryota	Alveolata-Ciliophora	Phyllopharyngea	Cyrtophoria_4	Chilodonellidae	Trithigmostoma	10	0.120341	0		0.00148951	0.00167653	0		0	0	0.00463072		0	0		0.00175074	0	0	0.000703268		0		0.00132262	0.000485565	0.00123499		0.00127168	0	0
Eukaryota	Stramenopiles-Gyrista	Bacillariophyceae	Bacillariales	Bacillariaceae	Nitzschia	10	0.0226925	0		0.0620928	0.00199031	0		0.0262883	0	0.00724657		0.0179291	0		0.000541622	0	0	0		0		0.0200029	0.00131103	0		0.0175005	0	0
Eukaryota	Rhizaria-Cercozoa	Cercozoa_X	Cercozoa_XX	Cercozoa_XXX	Cercozoa_XXXX	9	0.00635453	0.0016895		0	0.00386759	0		0.00057117	0	0		0.00374252	0		0	0.00153545	0	0		0		0.00230278	0.000941463	0		0.00089206	0	0
Eukaryota	Chlorophyta-Chlorophyta_X	Chlorophyceae	Chlamydomonadales	Chlamydomonadales_X	Chlamydomonadales_XX	9	0.018736	0		0.0126763	0	0		0.00131835	0.0010165	0		0.00327392	0.00222392		0	0	0.000567553	0		0.0020981		0.021715	0	0		0	0	0
Eukaryota	Chlorophyta-Chlorophyta_X	Chlorophyceae	Chlamydomonadales	Chlamydomonadales_X	Pandorina	9	0.0592404	0		0.00796837	0.000969537	0.000618081		0.000544344	0	0.00368317		0	0		0.000418592	0	0	0		0		0.000626476	0.000394607	0		0	0	0
Eukaryota	Alveolata-Dinoflagellata	Syndiniales	Dino-Group-II	Dino-Group-II-Clade-2	Dino-Group-II-Clade-2_X	8	0.000729439	0		0	0.00103817	0.000734349		0.00106999	0	0		0	0		0	0.0003039	0	0.0005468		0.00191243		0	0.000637301	0		0	0	0
Eukaryota	Stramenopiles-Gyrista	Mediophyceae	Cymatosirales	Cymatosiraceae	Minutocellus	8	0.00137415	0		0	0	0.00163944		0.00335189	0.00326693	0.013485		0.0295062	0		0	0	0	0		0		0	0.00158689	0		0.000639384	0	0
Eukaryota	Stramenopiles-Gyrista	Bacillariophyceae	Bacillariophyceae_X	Bacillariophyceae_XX	Bacillariophyceae_XXX	6	0.00267781	0		0	0	0		0.00406009	0	0		0.0409414	0		0	0	0	0		0		0.0207808	0.000728641	0		0.00726662	0.000331349	0.00053722
Eukaryota	Stramenopiles-Gyrista	Chrysophyceae	Ochromonadales	Ochromonadaceae	Spumella	8	0.00570599	0		0	0.0104311	0		0.00264845	0	0		0	0.0011936		0	0.000423893	0	0		0.00287356		0.00223074	0.0795939	0		0	0	0
Eukaryota	Stramenopiles-Gyrista	Chrysophyceae	Paraphysomonadales	Paraphysomonadaceae	Paraphysomonas	8	0.00158871	0.036163		0.0128625	0	0.104658		0	0	0		0	0		0.000420048	0	0	0		0		0.00230085	0.00143629	0.0040099		0	0	0
Eukaryota	Chlorophyta-Chlorophyta_X	Chlorophyceae	Chlamydomonadales	Chlamydomonadales_X	Volvox	7	0.000759703	0		0	0.000961306	0		0	0	0		0	0		0	0	0	0		0.00191208		0.000735211	0.000455298	0.000636969		0.000661044	0	0
Eukaryota	Alveolata-Apicomplexa	Gregarinomorphea	Neogregarinorida	Actinocephalidae	Psychodiella	7	0	0.00100132		0	0.00151904	0		0.000608178	0.000846848	0		0	0		0	0.000475625	0	0.000648218		0		0	0	0		0.000667441	0	0
Eukaryota	Rhizaria-Cercozoa	Filosa-Imbricatea	Filosa-Imbricatea_X	Novel-clade-2	Novel-clade-2_X	7	0.000921775	0		0	0	0.000667808		0.00225864	0	0		0.00446688	0		0.000346943	0	0	0		0		0.00298707	0	0		0.000620564	0	0
Eukaryota	Cryptophyta-Cryptophyta_X	Cryptophyceae	Cryptomonadales	Cryptomonadales_X	Cryptomonadales_XX	7	0.00437783	0		0.00261025	0	0		0.000769201	0	0		0	0		0.00830515	0	0	0		0		0.00166722	0.000425022	0.000933677		0	0	0
Eukaryota	Stramenopiles-Gyrista	Bacillariophyceae	Naviculales	Naviculaceae	Haslea	6	0	0		0.00272123	0	0.00125662		0	0	0		0.0125204	0		0	0	0	0		0		0.00110977	0.0021259	0		0.0059715	0.00219236	0
Eukaryota	Rhizaria-Cercozoa	Filosa-Sarcomonadea	Glissomonadida	Sandonidae	Sandonidae_X	6	0.00503681	0.00448041		0.00369941	0.0298483	0.00282259		0	0	0		0	0		0	0	0	0		0.00391623		0	0	0		0	0.00576778	0
Eukaryota	Rhizaria-Cercozoa	Filosa-Sarcomonadea	Glissomonadida	Allapsidae	Teretomonas	7	0.00187454	0.00199245		0.00103523	0.00168538	0		0	0	0		0	0		0.000465256	0.0216765	0.0171265	0		0		0	0	0		0	0	0
Eukaryota	Stramenopiles-Gyrista	Chrysophyceae	Synurales	Synuraceae	Mallomonas	7	0.0171162	0		0.0815295	0	0		0	0	0		0	0.000924626		0.000715236	0	0	0		0		0.0087046	0.000336404	0.00108294		0	0	0
Eukaryota	Opisthokonta-Fungi	Rozellomycota	Rozellomycota_X	Rozellomycota_XX	Rozellomycota_XXX	7	0.017244	0		0	0	0		0	0	0		0	0		0.000718994	0.0109908	0	0.0163018		0.031623		0.00911047	0	0		0.0443944	0	0
Eukaryota	Stramenopiles-Gyrista	Chrysophyceae	Paraphysomonadales	Lepidochromonadaceae	Lepidochromonas	7	0.00150541	0.126865		0.00146245	0	0		0	0	0.00491089		0	0		0.00228158	0.000455962	0	0		0		0.00243955	0	0		0	0	0
Eukaryota	Opisthokonta-Fungi	Basidiomycota	Agaricomycotina	Agaricomycetes	Lactarius	6	0	0		0.00096059	0	0.00109557		0	0	0.0118614		0	0		0	0	0	0.000857541		0		0	0	0.00100984		0.00169823	0	0
Eukaryota	Stramenopiles-Gyrista	Bacillariophyceae	Fragilariales	Fragilariaceae	Synedra	6	0.00186054	0		0.00166106	0	0		0	0	0		0	0		0.000295905	0	0	0		0.00239378		0.00148235	0	0		0.00489546	0	0
Eukaryota	Opisthokonta-Fungi	Chytridiomycota	Rhizophydiales	Rhizophydiales_X	Rhizophydiales_XX	6	0.00334945	0		0	0	0		0	0	0		0	0.00360674		0.00787093	0	0	0		0.00334615		0.0138353	0	0		0.000698135	0	0
Eukaryota	Stramenopiles-Bigyra	Bicoecea	Pseudodendromonadales	Pseudodendromonadales_X	Pseudodendromonadales_XX	6	0.00186457	0		0.0178909	0.0268648	0.00114896		0	0	0		0	0		0	0	0	0		0		0.00456266	0.00100158	0		0	0	0
Eukaryota	Stramenopiles-Gyrista	Mediophyceae	Thalassiosirales	Thalassiosiraceae	Thalassiosira	6	0	0		0	0.00196448	0		0.00385581	0	0.00543876		0	0		0.0064373	0	0	0		0		0.00308646	0	0		0.0287536	0	0
Eukaryota	Alveolata-Apicomplexa	Gregarinomorphea	Neogregarinorida	Actinocephalidae	Nematopsis	6	0	0		0.000767314	0.00136414	0		0	0.00056497	0		0	0		0.000518434	0	0	0.000477558		0.297257		0	0	0		0	0	0
Eukaryota	Chlorophyta-Chlorophyta_X	Chlorophyceae	Chlamydomonadales	Chlamydomonadales_X	Chlamydomonas	6	0.0420315	0		0.0393342	0	0		0.00414026	0	0		0	0		0.00191687	0	0	0		0		0.028175	0	0		0.00798432	0	0
Eukaryota	Chlorophyta-Chlorophyta_X	Ulvophyceae	Cladophorales	Cladophorales_X	Arnoldiella	5	0	0		0	0	0		0.000371871	0.000611209	0		0	0		0	0	0	0		0.00207885		0.000587831	0	0		0.000620335	0	0
Eukaryota	Opisthokonta-Fungi	Fungi_X	Fungi_XX	Fungi_XXX	Fungi_XXXX	5	0	0.0010703		0	0	0		0	0	0		0	0.001509		0	0	0	0.000559451		0		0.00161653	0	0		0.00341622	0	0
Eukaryota	Stramenopiles-Gyrista	Chrysophyceae	Ochromonadales	Ochromonadaceae	Chrysolepidomonas	5	0.00123235	0		0.000803478	0	0		0.00387838	0	0		0	0		0	0	0	0		0		0.00143929	0	0.000792184		0	0	0
Eukaryota	Stramenopiles-Gyrista	Chrysophyceae	Ochromonadales	Ochromonadaceae	Poteriospumella	5	0.00055841	0		0	0.0108442	0		0	0	0		0	0		0.000591815	0.000379969	0	0.00171476		0		0	0	0		0	0	0
Eukaryota	Alveolata-Apicomplexa	Gregarinomorphea	Neogregarinorida	Actinocephalidae	Monocystis	5	0.00711706	0		0	0	0		0	0	0		0.00338034	0		0	0	0	0		0.00262907		0.00298755	0	0		0.00151263	0	0
Eukaryota	Stramenopiles-Bigyra	Sagenista	Labyrinthulomycetes	Amphifilaceae	Amphifilaceae_X	5	0	0		0	0.00827396	0.00114835		0	0	0		0	0		0	0.00139289	0.000528842	0.0128385		0		0	0	0		0	0	0
Eukaryota	Tubulinea-Tubulinea_X	Elardia	Euamoebida	Nolandellidae	Nolandellidae_X	5	0.00961439	0		0.000812452	0	0		0	0	0		0	0		0	0.00225412	0	0.00906039		0		0	0	0		0.000699138	0	0
Eukaryota	Stramenopiles-Bigyra	Sagenista	Labyrinthulomycetes	Amphitraemidae	Archerella	5	0	0		0	0.0055273	0.00648771		0	0	0		0	0		0	0.00767305	0	0.00446462		0		0	0	0		0.000642038	0	0
Eukaryota	Stramenopiles-Gyrista	Mediophyceae	Thalassiosirales	Stephanodiscaceae	Cyclotella	5	0.00456685	0		0	0	0		0	0	0		0.00772649	0		0.0222357	0	0	0		0		0.0130564	0	0		0.0829483	0	0
Eukaryota	Stramenopiles-Gyrista	Chrysophyceae	Ochromonadales	Ochromonadaceae	Pedospumella	4	0	0		0	0.00333868	0		0	0	0		0	0		0	0.00112451	0	0		0		0.000900253	0.000734337	0		0	0	0
Eukaryota	Opisthokonta-Fungi	Basidiomycota	Agaricomycotina	Tremellomycetes	Tremellomycetes_X	4	0	0		0	0	0.00123051		0	0.00268716	0.00571715		0	0		0	0	0	0		0.00420159		0	0	0		0	0	0
Eukaryota	Rigifilida-Rigifilida_X	Rigifilida_XX	Rigifilida_XXX	Rigifilida_XXXX	Micronuclearia	4	0	0		0	0.00590954	0		0	0	0		0	0		0	0.00252451	0	0.00110533		0		0	0.000333903	0		0	0	0
Eukaryota	Stramenopiles-Gyrista	Bacillariophyceae	Cymbellales	Cymbellaceae	Cymbella	4	0	0.00128031		0	0	0		0.00134433	0	0		0	0		0	0	0	0		0		0.00493844	0	0		0.00291847	0	0
Eukaryota	Chlorophyta-Chlorophyta_X	Chlorophyceae	Sphaeropleales	Sphaeropleales_X	Tetradesmus	4	0	0		0	0	0		0.000650242	0	0		0	0		0	0	0	0		0.0035855		0.00595973	0	0		0.00272558	0	0
Eukaryota	Stramenopiles-Gyrista	Diatomeae_X	Diatomeae_XX	Diatomeae_XXX	Diatomeae_XXXX	4	0	0		0	0	0		0.00148717	0	0		0.00700028	0		0	0	0	0		0		0.00107769	0	0		0.00253056	0	0
Eukaryota	Stramenopiles-Gyrista	Chrysophyceae	Chrysophyceae_Clade-EC2H	Chrysophyceae_Clade-EC2H_X	Chrysophyceae_Clade-EC2H_XX	4	0	0		0	0	0.000831839		0.00196356	0	0		0	0		0	0	0	0		0		0	0.00587901	0.00117385		0	0	0
Eukaryota	Tubulinea-Tubulinea_X	Elardia	Euamoebida	Vermamoebidae	Hartmannella	4	0	0		0	0	0		0	0	0		0.00261468	0.00208896		0	0	0.000303074	0.00862767		0		0	0	0		0	0	0
Eukaryota	Chlorophyta-Chlorophyta_X	Chlorophyceae	Sphaeropleales	Selenastraceae	Monoraphidium	4	0	0		0	0	0		0	0	0		0	0		0.00224397	0	0	0		0.0127893		0.00560775	0	0		0.000632855	0	0
Eukaryota	Stramenopiles-Gyrista	Bacillariophyceae	Surirellales	Surirellaceae	Surirella	4	0	0		0.00234777	0	0		0	0	0		0.0255596	0		0	0	0	0		0		0.00509404	0	0		0.0072243	0	0
Eukaryota	Stramenopiles-Gyrista	Eustigmatophyceae	Eustigmatophyceae_X	Eustigmatophyceae_XX	Nannochloropsis	4	0	0		0	0.0012777	0		0.00724657	0	0		0.0301816	0		0.00387549	0	0	0		0		0	0	0		0	0	0
Eukaryota	Alveolata-Ciliophora	Spirotrichea	Choreotrichida	Strobilidiidae	Strobilidiidae_X	4	0	0		0.0222093	0	0		0	0	0		0	0		0.00235202	0	0	0		0		0.0120346	0	0		0.00259874	0	0
Eukaryota	Rhizaria-Cercozoa	Filosa-Sarcomonadea	Cercomonadida	Cercomonadidae	Cercomonas	4	0	0		0	0	0		0	0	0.00368318		0	0		0	0	0	0		0		0	0.0300284	0.00597331		0.000689723	0	0
Eukaryota	Alveolata-Ciliophora	Spirotrichea	Hypotrichia	Halteriidae	Halteria	4	0.00264597	0		0.0486066	0	0		0	0	0		0	0		0.000863511	0	0	0		0.0064006		0	0	0		0	0	0
Eukaryota	Opisthokonta-Fungi	Ascomycota	Pezizomycotina	Leotiomycetes	Microidium	3	0	0		0	0	0.000601015		0	0.000786648	0		0	0		0	0	0	0		0		0	0	0		0.000626257	0	0
Eukaryota	Opisthokonta-Fungi	Basidiomycota	Agaricomycotina	Agaricomycetes	Paxillus	3	0.000590297	0		0.000626989	0	0		0	0.000897554	0		0	0		0	0	0	0		0		0	0	0		0	0	0
Eukaryota	Opisthokonta-Fungi	Basidiomycota	Agaricomycotina	Agaricomycetes	Amanita	3	0	0		0	0	0		0.000404944	0	0		0	0		0	0	0	0		0		0	0.000459684	0.00083697		0	0	0
Eukaryota	Opisthokonta-Fungi	Basidiomycota	Agaricomycotina	Agaricomycetes	Laccaria	3	0	0		0	0.00119595	0		0	0	0.00402571		0	0		0	0	0	0		0		0.00110009	0	0		0	0	0
Eukaryota	Opisthokonta-Fungi	Blastocladiomycota	Blastocladiomycotina	Blastocladiomycetes	Blastocladiomycota_XX	3	0.000837598	0		0	0	0.000530006		0	0	0		0	0		0	0	0	0		0		0	0	0		0.00112767	0	0
Eukaryota	Stramenopiles-Gyrista	Eustigmatophyceae	Eustigmatophyceae_X	Eustigmatophyceae_XX	Monodus	3	0	0		0	0	0		0	0	0		0	0		0.000423672	0	0	0		0.00274862		0.00117564	0	0		0	0	0
Eukaryota	Discosea-Discosea_X	Centramoebia	Acanthopodida	Acanthamoebidae	Acanthamoeba	3	0	0		0	0	0		0	0	0		0.0022938	0.00150679		0	0	0.00024265	0		0		0	0	0		0	0	0
Eukaryota	Alveolata-Ciliophora	Oligohymenophorea	Peritrichia_2	Sessilida	Sessilida_X	3	0	0		0	0	0		0	0	0		0	0.0011614		0	0	0.000173337	0		0		0.00246091	0	0		0	0	0
Eukaryota	Opisthokonta-Fungi	Ascomycota	Saccharomycotina	Stephanoascales	Blastobotrys	3	0.0011866	0		0.00112496	0	0		0	0	0.0061252		0	0		0	0	0	0		0		0	0	0		0	0	0
Eukaryota	Discoba-Euglenozoa	Euglenida	Petalomonadida	Scytomonadidae	Petalomonas	3	0.00131985	0		0	0	0		0	0	0		0	0		0	0	0	0		0		0	0.000555483	0		0.00174431	0	0
Eukaryota	Chlorophyta-Chlorophyta_X	Trebouxiophyceae	Chlorellales	Chlorellales_X	Nannochloris	3	0	0		0	0	0		0.00128802	0	0		0.00203307	0		0	0	0	0		0		0.000955399	0	0		0	0	0
Eukaryota	Alveolata-Perkinsea	Perkinsida	Perkinsida_X	Perkinsida_XX	Perkinsida_XXX	3	0.00207804	0		0	0	0		0	0	0		0	0		0	0	0	0		0		0.00146957	0	0		0.00132037	0	0
Eukaryota	Stramenopiles-Gyrista	Bacillariophyceae	Naviculales	Naviculaceae	Hippodonta	3	0.000680356	0		0.00120943	0	0		0	0	0		0.0035563	0		0	0	0	0		0		0	0	0		0	0	0
Eukaryota	Stramenopiles-Bigyra	Bicoecea	Bicoecales	Bicoecaceae	Bicoecaceae_X	3	0	0		0.000767326	0	0		0	0	0		0	0		0.00176474	0	0	0		0		0.00191057	0	0		0	0	0
Eukaryota	Chlorophyta-Chlorophyta_X	Chlorophyceae	Sphaeropleales	Sphaeropleales_X	Sphaeropleales_XX	3	0	0		0	0	0		0	0	0		0	0		0	0	0	0		0.00145021		0.00427815	0	0		0.000965152	0	0
Eukaryota	Cryptophyta-Cryptophyta_X	Cryptophyceae	Cryptomonadales	Hemiselmidaceae	Chroomonas	3	0.00234884	0		0.00275893	0	0		0	0	0		0	0		0	0	0	0		0		0	0	0		0.000737175	0	0
Eukaryota	Alveolata-Dinoflagellata	Dinophyceae	Prorocentrales	Prorocentraceae	Prorocentrum	3	0	0		0	0	0		0	0	0		0.00410473	0.00277361		0	0	0.000615239	0		0		0	0	0		0	0	0
Eukaryota	Alveolata-Ciliophora	Oligohymenophorea	OLIGO4	OLIGO4_X	OLIGO4_XX	3	0.000930469	0		0.00345721	0	0		0	0	0		0	0		0	0	0	0		0		0	0	0		0.00168371	0	0
Eukaryota	Chlorophyta-Chlorophyta_X	Chlorophyceae	Chlamydomonadales	Chlamydomonadales_X	Eudorina	3	0.00248103	0		0.00214654	0	0		0	0	0		0	0		0	0	0	0		0		0.00189735	0	0		0	0	0
Eukaryota	Rhizaria-Cercozoa	Endomyxa	Vampyrellida	Thalassomyxa-lineage	Thalassomyxa	3	0	0		0	0	0		0.000813325	0	0		0.00531196	0		0	0	0	0		0		0	0	0		0.00136962	0	0
Eukaryota	Chlorophyta-Chlorophyta_X	Chlorophyceae	Chlamydomonadales	Chlamydomonadales_X	Carteria	3	0.00400197	0		0.00251177	0	0		0	0	0		0	0		0	0	0	0		0		0.00117591	0	0		0	0	0
Eukaryota	Chlorophyta-Chlorophyta_X	Chlorophyceae	Chlamydomonadales	Chlamydomonadales_X	Pleodorina	3	0.00108194	0		0.00166196	0	0		0	0	0		0	0		0	0	0	0		0		0	0	0		0.00506146	0	0
Eukaryota	Stramenopiles-Gyrista	Chrysophyceae	Chrysophyceae_Clade-EC2I	Chrysophyceae_Clade-EC2I_X	Chrysophyceae_Clade-EC2I_XX	3	0	0		0	0	0		0.00104058	0	0		0.00482906	0		0	0	0	0		0		0	0	0.0034594		0	0	0
Eukaryota	Rhizaria-Cercozoa	Filosa-Thecofilosea	Cryomonadida	Cryomonadida_X	Cryomonadida_XX	3	0.00523812	0		0	0	0		0.00269439	0	0		0	0		0	0	0.000128409	0		0		0	0	0		0	0	0
Eukaryota	Chlorophyta-Chlorophyta_X	Chlorodendrophyceae	Chlorodendrales	Chlorodendraceae	Chlorodendrales_XX	3	0	0		0	0	0		0.00341202	0	0		0.00482906	0		0.000543164	0	0	0		0		0	0	0		0	0	0
Eukaryota	Chlorophyta-Chlorophyta_X	Chlorophyceae	Chlamydomonadales	Chlamydomonadales_X	Tetrabaena	3	0.00823296	0		0.000788305	0	0		0	0	0		0	0		0	0	0	0		0		0.000910166	0	0		0	0	0
Eukaryota	Chlorophyta-Chlorophyta_X	Chlorophyceae	Sphaeropleales	Scenedesmaceae	Scenedesmaceae_X	3	0	0		0	0	0		0	0	0		0	0		0.00161491	0	0	0		0		0.00739716	0	0		0.00127751	0	0
Eukaryota	Stramenopiles-Gyrista	Mediophyceae	Thalassiosirales	Thalassiosiraceae	Conticribra	3	0.00209348	0		0	0	0		0	0	0		0	0		0	0	0	0		0		0.000746672	0	0		0.00799152	0	0
Eukaryota	Stramenopiles-Gyrista	Chrysophyceae	Synurales	Synuraceae	Synura	3	0.00649985	0		0	0	0		0	0	0		0	0		0.00113431	0	0	0		0		0.00369844	0	0		0	0	0
Eukaryota	Stramenopiles-Gyrista	Chrysophyceae	Chrysosaccales	Chrysosaccaceae	Chrysosaccus	3	0.00411888	0		0.00121662	0	0		0	0	0		0	0		0	0	0	0		0		0.00664855	0	0		0	0	0
Eukaryota	Stramenopiles-Bigyra	Bicoecea	Borokales	Borokaceae	Borokaceae_X	3	0	0.00239187		0	0.0167857	0		0	0	0		0	0		0	0	0	0		0		0	0	0.000849926		0	0	0
Eukaryota	Stramenopiles-Gyrista	Bacillariophyceae	Bacillariales	Bacillariaceae	Tryblionella	3	0	0		0.000653505	0	0		0.000619221	0	0		0.0164137	0		0	0	0	0		0		0	0	0		0	0	0
Eukaryota	Stramenopiles-Gyrista	Bacillariophyceae	Licmophorales	Ulnariaceae	Ulnaria	3	0	0		0	0	0		0	0	0		0	0		0.000535838	0	0	0		0		0.0121972	0	0		0.00273645	0	0
Eukaryota	Centroplasthelida-Centroplasthelida_X	Pterocystida	Pterista	Heterophryidae	Heterophrys	3	0.00337357	0		0.00144356	0	0.0118019		0	0	0		0	0		0	0	0	0		0		0	0	0		0	0	0
Eukaryota	Alveolata-Ciliophora	Spirotrichea	Hypotrichia	Oxytrichidae	Oxytricha	3	0.00563469	0		0.00896182	0	0		0	0	0		0	0		0	0	0	0		0		0	0	0		0.00144344	0	0
Eukaryota	Alveolata-Ciliophora	Spirotrichea	Hypotrichia	Urostylidae	Uroleptus	3	0.00111698	0		0.00786861	0	0		0	0	0		0	0		0	0	0	0		0		0	0	0		0.00755182	0	0
Eukaryota	Chlorophyta-Chlorophyta_X	Chlorophyceae	Chlamydomonadales	Chlamydomonadales_X	Gonium	3	0.0152512	0		0.00125007	0	0		0	0	0		0	0		0	0	0	0		0		0	0	0		0.00201637	0	0
Eukaryota	Stramenopiles-Bigyra	Sagenista	Labyrinthulomycetes	Diplophrydaceae	Diplophrys	3	0	0		0	0.0317841	0.00120417		0	0	0		0	0		0	0	0	0		0		0	0.000333829	0		0	0	0
Eukaryota	Stramenopiles-Bigyra	Sagenista	Labyrinthulomycetes	Labyrinthulaceae	Aplanochytrium	3	0	0		0	0	0		0.0021254	0.019417	0		0.00434615	0		0	0	0	0		0		0	0	0		0	0	0
Eukaryota	Alveolata-Ciliophora	Spirotrichea	Hypotrichia	Hypotrichia_X	Hypotrichia_XX	3	0	0		0.0210416	0	0		0	0	0		0	0		0.000695964	0	0	0		0		0	0	0		0.00113807	0	0
Eukaryota	Stramenopiles-Gyrista	Dictyochophyceae	Dictyochophyceae_X	Pedinellales	Pedinellales_X	3	0.00263347	0		0.0190269	0	0		0.00158905	0	0		0	0		0	0	0	0		0		0	0	0		0	0	0
Eukaryota	Stramenopiles-Gyrista	Chrysophyceae	Ochromonadales	Ochromonadales_clade-XII	Ochromonadales_clade-XII_X	3	0	0		0	0	0		0	0	0		0	0		0	0	0	0.00327737		0		0	0.018561	0.00129811		0	0	0
Eukaryota	Stramenopiles-Gyrista	Chrysophyceae	Hibberdiales	Hibberdiales_X	Hibberdiales_XX	3	0.0315051	0		0.000685701	0	0		0	0	0		0	0		0	0	0	0		0.00166447		0	0	0		0	0	0
Eukaryota	Stramenopiles-Gyrista	Chrysophyceae	Hydrurales	Hydrurales_X	Hydrurales_XX	3	0.0341871	0		0	0	0		0	0	0		0	0		0.0030672	0	0	0		0		0.000914289	0	0		0	0	0
Eukaryota	Rhizaria-Cercozoa	Filosa-Imbricatea	Spongomonadida	Spongomonadidae	Spongomonas	3	0	0		0	0.101098	0		0	0	0		0	0		0	0	0	0		0		0	0	0.000553902		0.00100879	0	0
Eukaryota	Stramenopiles-Gyrista	Mediophyceae	Thalassiosirales	Skeletonemaceae	Skeletonema	3	0	0		0	0.00354758	0		0.0499428	0	0		0.0113911	0		0	0	0	0		0		0	0	0		0	0	0
Eukaryota	Alveolata-Dinoflagellata	Dinophyceae	Dinophyceae_X	Dinophyceae_XX	Dinophyceae_XXX	3	0.0042689	0		0	0	0		0.0542266	0	0		0	0		0	0	0	0		0		0.00278643	0	0		0	0	0
Eukaryota	Opisthokonta-Metazoa	Arthropoda	Hexapoda	Insecta	Embidopsocus	2	0	0		0	0	0		0	0	0		0	0.000616417		0	0	0.000173337	0		0		0	0	0		0	0	0
Eukaryota	Alveolata-Ciliophora	Oligohymenophorea	Peniculia	Frontoniidae_1	Frontoniidae_1_X	2	0	0		0	0	0		0	0	0		0	0.000855365		0	0	0.000147358	0		0		0	0	0		0	0	0
Eukaryota	Opisthokonta-Choanoflagellata	Choanoflagellatea	Acanthoecida	Acanthoecidae_Group_G	Savillea	2	0.00116298	0		0	0	0		0	0	0		0	0.00077924		0	0	0	0		0		0	0	0		0	0	0
Eukaryota	Opisthokonta-Fungi	Basidiomycota	Agaricomycotina	Agaricomycetes	Phallus	2	0	0		0	0	0		0	0	0		0	0		0.000345224	0	0	0		0.00334615		0	0	0		0	0	0
Eukaryota	Discosea-Discosea_X	Flabellinia	Vannellida	Vannellidae	Vannella	2	0	0		0	0	0		0	0.00195231	0		0	0.000749744		0	0	0	0		0		0	0	0		0	0	0
Eukaryota	Chlorophyta-Chlorophyta_X	Chlorophyceae	Sphaeropleales	Sphaeropleales_X	Neochloris	2	0	0		0	0	0		0	0	0		0	0		0	0	0	0		0		0.000830576	0	0		0.00113251	0	0
Eukaryota	Alveolata-Perkinsea	Perkinsida	Perkinsida_X	Xcellidae	Notoxcellia	2	0.00116309	0		0	0	0		0	0	0		0	0		0	0	0	0		0		0	0	0		0.000811261	0	0
Eukaryota	Alveolata-Dinoflagellata	Dinophyceae	Gonyaulacales	Pyrocystaceae	Alexandrium	2	0.00102352	0		0	0	0		0.000788968	0	0		0	0		0	0	0	0		0		0	0	0		0	0	0
Eukaryota	Rhizaria-Cercozoa	Filosa-Imbricatea	Thaumatomonadida	Peregriniidae	Peregrinia	2	0	0		0	0	0		0	0	0		0	0		0.00036195	0	0	0		0		0.00166552	0	0		0	0	0
Eukaryota	Chlorophyta-Chlorophyta_X	Chlorophyceae	Chlamydomonadales	Chlamydomonadales_X	Dunaliella	2	0.00108645	0		0.00100782	0	0		0	0	0		0	0		0	0	0	0		0		0	0	0		0	0	0
Eukaryota	Stramenopiles-Bigyra	Sagenista	Labyrinthulomycetes	Amphifilaceae	Fibrophrys	2	0.00101471	0		0	0	0		0	0	0		0	0		0	0	0	0		0		0	0.000819387	0		0	0	0
Eukaryota	Opisthokonta-Fungi	Ascomycota	Saccharomycotina	Saccharomycetales	Saccharomyces	2	0	0		0	0	0		0	0	0		0	0.00243241		0	0	0.000364547	0		0		0	0	0		0	0	0
Eukaryota	Stramenopiles-Gyrista	Bacillariophyceae	Achnanthales	Achnanthidiaceae	Planothidium	2	0	0		0	0	0		0	0	0		0	0		0.000493177	0	0	0		0.00417725		0	0	0		0	0	0
Eukaryota	Chlorophyta-Chlorophyta_X	Chlorophyceae	Chlamydomonadales	Chlamydomonadales_X	Paulschulzia	2	0.00100722	0		0	0	0		0	0	0		0	0		0	0	0	0		0		0.00151746	0	0		0	0	0
Eukaryota	Opisthokonta-Ichthyosporea	Ichthyophonida	Pseudoperkinsidae	Pseudoperkinsidae_X	Anurofeca	2	0.00120962	0		0	0	0		0	0	0		0	0		0	0	0	0		0		0.00132376	0	0		0	0	0
Eukaryota	Stramenopiles-Gyrista	Chrysophyceae	Ochromonadales	Ochromonadaceae	Dinobryon	2	0	0		0	0	0		0	0	0		0	0		0	0	0	0		0		0	0.00130132	0.000629356		0	0	0
Eukaryota	Opisthokonta-Fungi	Chytridiomycota	Spizellomycetales	Spizellomycetales_X	Spizellomycetales_XX	2	0	0		0	0	0		0	0	0		0	0		0	0	0	0		0		0.000964081	0	0		0.00182321	0	0
Eukaryota	Chlorophyta-Chlorophyta_X	Chlorophyceae	Chlamydomonadales	Chlamydomonadales_X	Oogamochlamys	2	0.00113061	0		0	0	0		0	0	0		0	0		0	0	0	0		0		0	0	0		0.00181189	0	0
Eukaryota	Alveolata-Ciliophora	Spirotrichea	Hypotrichia	Holostichidae	Holosticha	2	0.000651333	0		0	0	0		0	0	0		0	0		0	0	0	0		0		0	0	0		0.00228929	0	0
Eukaryota	Opisthokonta-Fungi	Chytridiomycota	Chytridiomycota_X	Chytridiomycota_XX	Chytridiomycota_XXX	2	0	0		0.000964817	0	0		0	0	0		0	0		0	0	0	0		0		0.00205909	0	0		0	0	0
Eukaryota	Stramenopiles-Gyrista	Peronosporomycetes	Peronosporomycetes_X	Peronosporomycetes_XX	Chlamydomyzium	2	0	0		0.00190428	0	0		0	0	0		0	0		0	0	0	0		0		0	0	0		0.000946762	0	0
Eukaryota	Rhizaria-Cercozoa	Filosa-Thecofilosea	Filosa-Thecofilosea_X	Filosa-Thecofilosea_XX	Filosa-Thecofilosea_XXX	2	0	0		0	0	0		0	0	0		0.00253525	0		0	0	0	0		0		0.00107769	0	0		0	0	0
Eukaryota	Centroplasthelida-Centroplasthelida_X	Centroplasthelida_XX	Centroplasthelida_XXX	Centroplasthelida_XXXX	Centroplasthelida_XXXXX	2	0	0		0	0	0.00216038		0	0	0		0	0		0	0	0	0		0		0	0	0		0.0010472	0	0
Eukaryota	Stramenopiles-Gyrista	Chrysophyceae	Paraphysomonadales	Paraphysomonadales_X	Paraphysomonadales_XX	2	0	0		0.000947873	0	0		0	0	0		0	0		0	0	0	0		0		0.00240035	0	0		0	0	0
Eukaryota	Opisthokonta-Metazoa	Acanthocephala	Acanthocephala_X	Acanthocephala_XX	Hebesoma	2	0.00158181	0		0.00167014	0	0		0	0	0		0	0		0	0	0	0		0		0	0	0		0	0	0
Eukaryota	Opisthokonta-Fungi	Chytridiomycota	Lobulomycetales	Lobulomycetaceae	Algomyces	2	0.000697772	0		0	0	0		0	0	0		0.00341321	0		0	0	0	0		0		0	0	0		0	0	0
Eukaryota	Stramenopiles-Gyrista	Mediophyceae	Cymatosirales	Cymatosiraceae	Arcocellulus	2	0.00117776	0		0	0	0		0	0	0		0.00292361	0		0	0	0	0		0		0	0	0		0	0	0
Eukaryota	Stramenopiles-Gyrista	Bacillariophyceae	Naviculales	Stauroneidaceae	Fistulifera	2	0	0		0	0	0		0	0	0		0	0		0	0	0	0		0		0.0015602	0	0		0.00203229	0	0
Eukaryota	Opisthokonta-Choanoflagellata	Choanoflagellatea	Choanoflagellatea_X	Choanoflagellatea_XX	Choanoflagellatea_XXX	2	0	0		0	0	0		0	0.00358923	0		0	0.00149092		0	0	0	0		0		0	0	0		0	0	0
Eukaryota	Chlorophyta-Chlorophyta_X	Chlorophyceae	Chlamydomonadales	Chlamydomonadales_X	Spongiococcum	2	0.00257002	0		0	0	0		0	0	0		0	0		0	0	0	0		0		0.00145254	0	0		0	0	0
Eukaryota	Amoebozoa_X-Amoebozoa_XX	Lobosa-G1	Lobosa-G1_X	Lobosa-G1_XX	Lobosa-G1_XXX	2	0	0		0	0	0		0	0	0		0	0		0	0.00141537	0	0.00165858		0		0	0	0		0	0	0
Eukaryota	Chlorophyta-Chlorophyta_X	Chlorophyceae	Sphaeropleales	Sphaeropleales_X	Ankistrodesmus	2	0	0		0	0	0		0	0	0		0	0		0	0	0	0		0		0.000762415	0	0		0.00339732	0	0
Eukaryota	Chlorophyta-Chlorophyta_X	Chlorophyceae	Chlamydomonadales	Chlamydomonadales_X	Characiochloris	2	0.00245005	0		0.00177313	0	0		0	0	0		0	0		0	0	0	0		0		0	0	0		0	0	0
Eukaryota	Chlorophyta-Chlorophyta_X	Chlorophyceae	Chlamydomonadales	Chlamydomonadales_X	Pteromonas	2	0.0013975	0		0.00296822	0	0		0	0	0		0	0		0	0	0	0		0		0	0	0		0	0	0
Eukaryota	Discoba-Euglenozoa	Euglenida	Euglenophyceae	Phacaceae	Phacus	2	0.00311658	0		0	0	0		0	0	0		0	0		0	0	0	0		0		0.0017145	0	0		0	0	0
Eukaryota	Rhizaria-Cercozoa	Filosa-Sarcomonadea	Glissomonadida	Allapsidae	Allantion	2	0.000872389	0.00431442		0	0	0		0	0	0		0	0		0	0	0	0		0		0	0	0		0	0	0
Eukaryota	Chlorophyta-Chlorophyta_X	Pyramimonadophyceae	Pseudoscourfieldiales	Pycnococcaceae	Pycnococcaceae-clade1	2	0	0		0	0	0		0.000890157	0	0		0.00482906	0		0	0	0	0		0		0	0	0		0	0	0
Eukaryota	Cryptophyta-Cryptophyta_X	Cryptophyceae	Pyrenomonadales	Pyrenomonadaceae	Rhodomonas	2	0.00107096	0		0	0	0		0	0	0		0	0		0	0	0	0		0		0	0	0		0.00395965	0	0
Eukaryota	Evosea-Evosea_X	Variosea	Variosea_X	Variosea_XX	Variosea_XXX	2	0	0		0	0	0		0	0	0		0.00519124	0.00152358		0	0	0	0		0		0	0	0		0	0	0
Eukaryota	Alveolata-Ciliophora	Oligohymenophorea	Peniculia	Frontoniidae_2	Frontoniidae_2_X	2	0	0		0	0	0		0	0	0		0	0		0	0	0	0		0		0.00378725	0	0		0.00166787	0	0
Eukaryota	Alveolata-Ciliophora	Spirotrichea	Hypotrichia	Holostichidae	Anteholosticha	2	0	0		0.000790598	0	0		0	0	0		0	0		0	0	0	0		0		0.00489858	0	0		0	0	0
Eukaryota	Opisthokonta-Fungi	Basidiomycota	Agaricomycotina	Agaricomycetes	Agaricomycetes_X	2	0	0		0	0	0		0	0	0		0.00627777	0.000820416		0	0	0	0		0		0	0	0		0	0	0
Eukaryota	Rhizaria-Cercozoa	Filosa-Sarcomonadea	Cercomonadida	Cercomonadidae	Neocercomonas	2	0	0		0	0	0		0	0	0		0	0		0	0	0	0		0		0	0.00226437	0.00279234		0	0	0
Eukaryota	Rhizaria-Cercozoa	Novel-clade-10-12	Novel-clade-12	NC12B-lineage	NC12B-lineage_X	2	0.00200851	0		0	0	0		0	0	0		0	0		0	0	0	0		0.0102803		0	0	0		0	0	0
Eukaryota	Alveolata-Dinoflagellata	Dinophyceae	Peridiniales	Thoracosphaeraceae	Thoracosphaeraceae_X	2	0	0		0	0	0		0.00111183	0	0		0	0		0	0	0	0		0		0.00478294	0	0		0	0	0
Eukaryota	Chlorophyta-Chlorophyta_X	Chlorophyceae	Chlamydomonadales	Chlamydomonadales_X	Vitreochlamys	2	0.0041479	0		0.00189587	0	0		0	0	0		0	0		0	0	0	0		0		0	0	0		0	0	0
Eukaryota	Opisthokonta-Choanoflagellata	Choanoflagellatea	Choanoflagellatea_X	Choanoflagellata_XX_Clade-2	Choanoflagellata_XX_Clade-2_X	2	0	0		0	0	0		0	0	0		0	0.00852543		0	0	0	0.000898071		0		0	0	0		0	0	0
Eukaryota	Chlorophyta-Chlorophyta_X	Trebouxiophyceae	Chlorellales	Chlorellales_X	Micractinium	2	0	0		0	0	0		0	0	0		0	0		0.00169028	0	0	0		0		0.00386447	0	0		0	0	0
Eukaryota	Chlorophyta-Chlorophyta_X	Trebouxiophyceae	Chlorellales	Chlorellales_X	Chlorellales_XX	2	0	0		0	0	0		0.00288603	0	0		0	0		0	0	0	0		0		0.00316742	0	0		0	0	0
Eukaryota	Rhizaria-Cercozoa	Filosa-Thecofilosea	Cryomonadida	Protaspa-lineage	Protaspa	2	0	0		0	0	0		0.0028524	0	0		0.00386325	0		0	0	0	0		0		0	0	0		0	0	0
Eukaryota	Discoba-Euglenozoa	Euglenida	Euglenophyceae	Euglenaceae	Euglena	2	0.0015336	0		0	0	0		0	0	0		0	0		0	0	0	0		0		0.00563333	0	0		0	0	0
Eukaryota	Alveolata-Ciliophora	Spirotrichea	Choreotrichida	Strobilidiidae	Rimostrombidium	2	0	0		0.00182561	0	0		0	0	0		0	0		0.00333523	0	0	0		0		0	0	0		0	0	0
Eukaryota	Opisthokonta-Fungi	Basidiomycota	Ustilaginomycotina	Exobasidiomycetes	Exobasidiomycetes_X	2	0	0		0	0	0		0	0	0		0.00808867	0.00130133		0	0	0	0		0		0	0	0		0	0	0
Eukaryota	Alveolata-Dinoflagellata	Dinophyceae	Suessiales	Suessiaceae	Asulcocephalium	2	0.00717027	0		0.000722188	0	0		0	0	0		0	0		0	0	0	0		0		0	0	0		0	0	0
Eukaryota	Rhizaria-Cercozoa	Endomyxa	Vampyrellida	Leptophryidae	Leptophryidae_X	2	0	0		0	0	0		0	0	0		0.00567414	0		0	0	0	0		0		0	0	0		0.00319053	0	0
Eukaryota	Stramenopiles-Gyrista	Chrysophyceae	Apoikiales	Apoikiaceae	Apoikiaceae_X	2	0	0		0	0	0		0	0	0		0	0		0.000700137	0	0	0		0		0.00854972	0	0		0	0	0
Eukaryota	Stramenopiles-Gyrista	Chrysophyceae	Ochromonadales	Ochromonadales_clade-XI	Ochromonadales_clade-XI_X	2	0.00158211	0		0.00691262	0	0		0	0	0		0	0		0	0	0	0		0		0	0	0		0	0	0
Eukaryota	Stramenopiles-Gyrista	Mediophyceae	Thalassiosirales	Stephanodiscaceae	Cyclostephanos	2	0	0		0	0	0		0	0	0		0	0		0.00322761	0	0	0		0		0.00609089	0	0		0	0	0
Eukaryota	Alveolata-Dinoflagellata	Syndiniales	Dino-Group-I	Dino-Group-I-Clade-2	Dino-Group-I-Clade-2_X	2	0.00852611	0		0.00216643	0	0		0	0	0		0	0		0	0	0	0		0		0	0	0		0	0	0
Eukaryota	Chlorophyta-Chlorophyta_X	Pyramimonadophyceae	Pyramimonadales	Pyramimonadaceae	Pyramimonas	2	0	0		0	0	0		0.00583298	0	0		0.00398397	0		0	0	0	0		0		0	0	0		0	0	0
Eukaryota	Tubulinea-Tubulinea_X	Elardia	Euamoebida	Vermamoebidae	Vermamoeba	2	0	0		0	0.00250525	0		0	0	0		0	0		0	0	0	0.00929925		0		0	0	0		0	0	0
Eukaryota	Alveolata-Ciliophora	Oligohymenophorea	Peniculia	Parameciidae	Paramecium	2	0.00767077	0		0.00415296	0	0		0	0	0		0	0		0	0	0	0		0		0	0	0		0	0	0
Eukaryota	Opisthokonta-Fungi	Ascomycota	Pezizomycotina	Sordariomycetes	Valsa	2	0.0112111	0		0.00194191	0	0		0	0	0		0	0		0	0	0	0		0		0	0	0		0	0	0
Eukaryota	Stramenopiles-Gyrista	Mediophyceae	Thalassiosirales	Stephanodiscaceae	Discostella	2	0	0		0	0	0		0	0	0		0	0		0.00192251	0	0	0		0		0.0152543	0	0		0	0	0
Eukaryota	Chlorophyta-Chlorophyta_X	Chlorophyceae	Sphaeropleales	Microsporaceae	Microspora	2	0.0169122	0		0.00108312	0	0		0	0	0		0	0		0	0	0	0		0		0	0	0		0	0	0
Eukaryota	Stramenopiles-Gyrista	Bacillariophyceae	Naviculales	Naviculaceae	Gyrosigma	2	0	0		0	0	0		0	0	0		0.00453592	0		0	0	0	0		0		0	0	0		0.0137197	0	0
Eukaryota	Rhizaria-Cercozoa	Filosa-Sarcomonadea	Glissomonadida	Bodomorphidae	Bodomorpha	2	0	0		0.0122756	0	0.0065917		0	0	0		0	0		0	0	0	0		0		0	0	0		0	0	0
Eukaryota	Stramenopiles-Gyrista	Chrysophyceae	Apoikiales	Apoikiaceae	Apoikiospumella	2	0	0		0	0	0		0	0	0		0	0		0.000781919	0	0	0		0		0	0.0143946	0		0	0	0
Eukaryota	Stramenopiles-Gyrista	Bacillariophyceae	Thalassiophysales	Catenulaceae	Amphora	2	0	0		0	0	0		0	0	0		0.0423324	0		0	0	0	0		0		0	0	0		0.00105802	0	0
Eukaryota	Alveolata-Ciliophora	Oligohymenophorea	Scuticociliatia_2	Scuticociliatia_2_X	Protocyclidium	2	0	0		0.0454379	0	0		0	0	0		0	0		0	0	0	0		0.0042584		0	0	0		0	0	0
Eukaryota	Chlorophyta-Chlorophyta_X	Trebouxiophyceae	Chlorellales	Chlorellales_X	Picochlorum	2	0	0		0	0	0		0.0146902	0	0		0.0502379	0		0	0	0	0		0		0	0	0		0	0	0
Eukaryota	Rhizaria-Cercozoa	Filosa-Granofilosea	Massiterida	Massiteriidae	Massisteria	2	0	0		0	0	0		0	0	0.0211255		0	0.107796		0	0	0	0		0		0	0	0		0	0	0
Eukaryota	Stramenopiles-Gyrista	Bacillariophyceae	Naviculales	Pleurosigmataceae	Pleurosigma	2	0.000893577	0		0	0	0		0	0	0		0.0933533	0		0	0	0	0		0		0	0	0		0	0	0
Eukaryota	Kathablepharidacea-Kathablepharida	Kathablepharidea	Kathablepharidida	Kathablepharidida_X	Kathablepharidida_XX	2	0	0		0	0	0		0.0996594	0	0		0	0		0	0	0	0		0		0.00453744	0	0		0	0	0
Eukaryota	Discosea-Discosea_X	Flabellinia	Dermamoebida	Dermamoebidae	Dermamoebidae_X	1	0	0		0	0	0		0	0	0		0	0.000456958		0	0	0	0		0		0	0	0		0	0	0
Eukaryota	Opisthokonta-Fungi	Chytridiomycota	Cladochytriales	Cladochytriales_X	Nephrochytrium	1	0	0		0	0	0		0	0	0		0	0.00047503		0	0	0	0		0		0	0	0		0	0	0
Eukaryota	Evosea-Evosea_X	Variosea	Fractovitellida	Schizoplasmodiidae	Nematostelium	1	0	0		0	0	0		0	0	0		0	0.000543481		0	0	0	0		0		0	0	0		0	0	0
Eukaryota	Rhizaria-Cercozoa	Filosa-Sarcomonadea	Glissomonadida	Allapsidae	Group-Te	1	0	0		0	0	0		0	0	0		0	0		0	0	0.000170028	0		0		0	0	0		0	0	0
Eukaryota	Alveolata-Ciliophora	Phyllopharyngea	Cyrtophoria_5	Chlamydodontidae	Chlamydodon	1	0	0		0	0	0		0	0	0		0	0.000616417		0	0	0	0		0		0	0	0		0	0	0
Eukaryota	Opisthokonta-Fungi	Neocallimastigomycota	Neocallimastigomycota_X	Neocallimastigomycota_XX	Neocallimastigomycota_XXX	1	0	0		0	0	0		0	0	0		0	0.000627889		0	0	0	0		0		0	0	0		0	0	0
Eukaryota	Discosea-Discosea_X	Centramoebia	Acanthopodida	Balamuthiidae	Balamuthiidae_X	1	0	0		0	0	0		0	0	0		0	0.000681986		0	0	0	0		0		0	0	0		0	0	0
Eukaryota	Opisthokonta-Pluriformea	Corallochytrea	Corallochytrida	Corallochytridae	Corallochytrium	1	0	0		0	0	0		0	0	0		0	0.000686273		0	0	0	0		0		0	0	0		0	0	0
Eukaryota	Alveolata-Ciliophora	Spirotrichea	Euplotia	Euplotidae	Euplotes	1	0	0		0	0	0		0.000347987	0	0		0	0		0	0	0	0		0		0	0	0		0	0	0
Eukaryota	Discoba-Discoba_X	Heterolobosea	Tetramitia_V	Vahlkampfiidae_V	Vahlkampfia	1	0	0		0	0.000878448	0		0	0	0		0	0		0	0	0	0		0		0	0	0		0	0	0
Eukaryota	Rhizaria-Cercozoa	Filosa-Imbricatea	Thaumatomonadida	Thaumatomonadida_X	Thaumatomonadida_XX	1	0	0		0	0	0		0.000373658	0	0		0	0		0	0	0	0		0		0	0	0		0	0	0
Eukaryota	Opisthokonta-Metazoa	Myxozoa	Myxozoa_X	Myxosporea	Myxidium	1	0.000511763	0		0	0	0		0	0	0		0	0		0	0	0	0		0		0	0	0		0	0	0
Eukaryota	Opisthokonta-Metazoa	Myxozoa	Myxozoa_X	Myxosporea	Sinuolinea	1	0.000511763	0		0	0	0		0	0	0		0	0		0	0	0	0		0		0	0	0		0	0	0
Eukaryota	Chlorophyta-Chlorophyta_X	Chlorophyceae	Chlamydomonadales	Chlamydomonadales_X	Neospongiococcum	1	0	0		0	0.000963227	0		0	0	0		0	0		0	0	0	0		0		0	0	0		0	0	0
Eukaryota	Alveolata-Dinoflagellata	Dinophyceae	Suessiales	Suessiaceae	Ansanella	1	0	0		0	0	0		0.000404785	0	0		0	0		0	0	0	0		0		0	0	0		0	0	0
Eukaryota_nucl	Cryptophyta_nucl-Cryptophyta_X_nucl	Cryptophyceae_nucl	Cryptomonadales_nucl	Cryptomonadales_X_nucl	Cryptomonas_nucl	1	0	0		0	0	0		0	0	0		0	0		0.000345347	0	0	0		0		0	0	0		0	0	0
Eukaryota	Alveolata-Apicomplexa	Coccidiomorphea	Nephromycida	Nephromycidae	Cardiosporidium	1	0	0.000611898		0	0	0		0	0	0		0	0		0	0	0	0		0		0	0	0		0	0	0
Eukaryota	Rhizaria-Cercozoa	Endomyxa	Vampyrellida	Penardia-lineage	Penardia-lineage_X	1	0	0		0	0	0		0	0	0		0	0		0	0	0	0		0		0.00058782	0	0		0	0	0
Eukaryota	Opisthokonta-Fungi	Rozellomycota	Rozellomycota_X	Rozellomycota_XX	Rozella	1	0	0		0	0	0		0	0	0		0	0.000970754		0	0	0	0		0		0	0	0		0	0	0
Eukaryota	Opisthokonta-Fungi	Ascomycota	Saccharomycotina	Lipomycetaceae	Dipodascopsis	1	0.000604741	0		0	0	0		0	0	0		0	0		0	0	0	0		0		0	0	0		0	0	0
Eukaryota	Stramenopiles-Gyrista	Eustigmatophyceae	Eustigmatophyceae_X	Eustigmatophyceae_XX	Microchloropsis	1	0	0		0	0	0		0.000459445	0	0		0	0		0	0	0	0		0		0	0	0		0	0	0
Eukaryota	Alveolata-Ciliophora	Litostomatea	Trichostomatia	Trichostomatia_X	Trichostomatia_XX	1	0	0		0	0	0		0	0.00077875	0		0	0		0	0	0	0		0		0	0	0		0	0	0
Eukaryota	Opisthokonta-Fungi	Ascomycota	Pezizomycotina	Dothideomycetes	Arthopyrenia	1	0.0006134	0		0	0	0		0	0	0		0	0		0	0	0	0		0		0	0	0		0	0	0
Eukaryota	Opisthokonta-Fungi	Ascomycota	Pezizomycotina	Dothideomycetes	Dothideomycetes_X	1	0.000613769	0		0	0	0		0	0	0		0	0		0	0	0	0		0		0	0	0		0	0	0
Eukaryota	Stramenopiles-Gyrista	Chrysophyceae	Ochromonadales	Ochromonadales_clade-VII	Ochromonadales_clade-VII_X	1	0	0		0	0	0		0	0	0		0	0		0	0	0	0		0		0	0.00040984	0		0	0	0
Eukaryota	Alveolata-Dinoflagellata	Syndiniales	Dino-Group-II	Dino-Group-II_X	Dino-Group-II_XX	1	0	0		0	0	0		0	0	0		0	0		0	0	0	0		0		0	0.000424867	0		0	0	0
Eukaryota	Alveolata-Dinoflagellata	Dinophyceae	Gymnodiniales	Gymnodiniaceae	Paragymnodinium	1	0	0		0	0	0		0.000488201	0	0		0	0		0	0	0	0		0		0	0	0		0	0	0
Eukaryota	Stramenopiles-Gyrista	Bacillariophyceae	Rhabdonematales	Grammatophoraceae	Hyalosira	1	0	0		0	0	0		0	0	0		0	0		0	0	0	0		0		0	0	0		0.000613185	0	0
Eukaryota	Stramenopiles-Gyrista	Diatomeae_X	Diatomeae_XX	Phaeodactylaceae	Phaeodactylum	1	0	0		0	0	0		0	0	0		0	0		0	0	0	0		0		0	0	0		0.000617665	0	0
Eukaryota	Alveolata-Ciliophora	Spirotrichea	Choreotrichida	Strobilidiidae	Pelagostrobilidium	1	0	0		0	0	0		0	0	0		0	0		0	0	0	0		0		0	0	0		0.000622009	0	0
Eukaryota	Tubulinea-Tubulinea_X	Echinamoebida	Echinamoebida_X	Echinamoebidae	Echinamoeba	1	0	0		0	0	0		0	0	0		0	0.00108611		0	0	0	0		0		0	0	0		0	0	0
Eukaryota	Stramenopiles-Gyrista	Peronosporomycetes	Peronosporomycetes_X	Olpidophydiales	Olpidiopsis	1	0	0		0	0	0		0	0	0		0	0		0	0	0	0		0		0	0	0		0.000653997	0	0
Eukaryota	Rhizaria-Cercozoa	Filosa-Sarcomonadea	Cercomonadida	Cercomonadidae	Eocercomonas	1	0	0.000757593		0	0	0		0	0	0		0	0		0	0	0	0		0		0	0	0		0	0	0
Eukaryota	Opisthokonta-Fungi	Ascomycota	Pezizomycotina	Sordariomycetes	Discosia	1	0	0		0	0	0		0	0	0		0	0		0	0.00040026	0	0		0		0	0	0		0	0	0
Eukaryota	Opisthokonta-Fungi	Opisthosporidia	Microsporida	Microsporida_X	Encephalitozoon	1	0	0		0	0	0		0	0	0		0	0		0	0	0	0		0.00178674		0	0	0		0	0	0
Eukaryota	Opisthokonta-Ichthyosporea	Dermocystida	Rhynosporidae	Rhynosporidae_X	Dermocystidium	1	0	0		0	0	0		0	0	0		0	0		0	0	0	0		0		0	0	0		0.000667609	0	0
Eukaryota	Opisthokonta-Fungi	Ascomycota	Pezizomycotina	Dothideomycetes	Phaeosphaeria	1	0	0		0	0	0		0	0	0		0	0		0	0	0	0		0		0.000734787	0	0		0	0	0
Eukaryota	Alveolata-Chrompodellids	Colpodellidea	Colpodellida	Colpodellida_CHR1	Colpodellida_CHR1_X	1	0	0		0	0	0		0	0	0		0	0		0	0	0	0		0		0.000734787	0	0		0	0	0
Eukaryota	Opisthokonta-Metazoa	Myxozoa	Myxozoa_X	Myxosporea	Myxobolus	1	0	0		0.000631885	0	0		0	0	0		0	0		0	0	0	0		0		0	0	0		0	0	0
Eukaryota	Alveolata-Ciliophora	CONThreeP	CONThreeP_X	CONThreeP_XX	CONThreeP_XXX	1	0	0		0.000631915	0	0		0	0	0		0	0		0	0	0	0		0		0	0	0		0	0	0
Eukaryota	Discosea-Discosea_X	Flabellinia	Dactylopodida	Vexilliferidae	Vexillifera	1	0	0		0	0	0		0	0.000924516	0		0	0		0	0	0	0		0		0	0	0		0	0	0
Eukaryota	Opisthokonta-Choanoflagellata	Choanoflagellatea	Acanthoecida	Stephanoecidae_Group_H	Stephanoecidae_Group_H_X	1	0	0		0	0	0		0	0	0		0	0.0011629		0	0	0	0		0		0	0	0		0	0	0
Eukaryota	Picozoa-Picozoa_X	Picozoa_XX	Picozoa_XXX	Picozoa_XXXX	Picozoa_XXXXX	1	0	0		0	0	0		0.00054944	0	0		0	0		0	0	0	0		0		0	0	0		0	0	0
Eukaryota	Alveolata-Perkinsea	Perkinsida	Perkinsida_X	Xcellidae	Xcellia	1	0.000727545	0		0	0	0		0	0	0		0	0		0	0	0	0		0		0	0	0		0	0	0
Eukaryota	Opisthokonta-Fungi	Ascomycota	Pezizomycotina	Sordariomycetes	Gibellulopsis	1	0.000727876	0		0	0	0		0	0	0		0	0		0	0	0	0		0		0	0	0		0	0	0
Eukaryota	Opisthokonta-Fungi	Ascomycota	Pezizomycotina	Dothideomycetes	Roussoella	1	0.000737837	0		0	0	0		0	0	0		0	0		0	0	0	0		0		0	0	0		0	0	0
Eukaryota	Opisthokonta-Fungi	Ascomycota	Pezizomycotina	Dothideomycetes	Roussoellopsis	1	0.000737837	0		0	0	0		0	0	0		0	0		0	0	0	0		0		0	0	0		0	0	0
Eukaryota	Chlorophyta-Chlorophyta_X	Chlorophyceae	Chlamydomonadales	Chlamydomonadales_X	Wislouchiella	1	0	0		0	0	0		0	0	0		0	0		0	0	0	0		0.0018696		0	0	0		0	0	0
Eukaryota	Chlorophyta-Chlorophyta_X	Chlorophyceae	Sphaeropleales	Sphaeropleales_X	Pediastrum	1	0	0		0	0	0		0	0	0		0	0		0	0	0	0		0		0	0	0		0.000696566	0	0
Eukaryota	Discoba-Discoba_X	Heterolobosea	Tetramitia_I	Neovahlkampfiidae	Neovahlkampfiidae_X	1	0	0		0	0	0		0	0	0		0	0		0	0	0	0		0		0	0	0		0.000698135	0	0
Eukaryota_nucl	Cryptophyta_nucl-Cryptophyta_X_nucl	Cryptophyceae_nucl	Cryptomonadales_nucl	Cryptomonadales_X_nucl	Geminigera_nucl	1	0	0		0	0	0		0.000561208	0	0		0	0		0	0	0	0		0		0	0	0		0	0	0
Eukaryota	Chlorophyta-Chlorophyta_X	Chlorophyceae	Chlamydomonadales	Chlamydomonadales_X	Tetraspora	1	0.000742313	0		0	0	0		0	0	0		0	0		0	0	0	0		0		0	0	0		0	0	0
Eukaryota	Chlorophyta-Chlorophyta_X	Chlorophyceae	Chlamydomonadales	Chlamydomonadales_X	Tetracystis	1	0	0		0.000656713	0	0		0	0	0		0	0		0	0	0	0		0		0	0	0		0	0	0
Eukaryota	Opisthokonta-Fungi	Chytridiomycota	Rhizophydiales	Rhizophydiaceae	Rhizophydium	1	0	0		0	0	0		0	0	0		0	0.00121193		0	0	0	0		0		0	0	0		0	0	0
Eukaryota	Alveolata-Ciliophora	Phyllopharyngea	Synhymenia	Orthodonellidae	Orthodonellidae_X	1	0	0		0	0	0		0	0	0		0	0		0	0	0	0		0		0	0	0		0.000736095	0	0
Eukaryota	Opisthokonta-Ichthyosporea	Dermocystida	Rhynosporidae	Rhynosporidae_X	Amphibiocystidium	1	0	0		0	0	0		0	0	0		0	0		0	0	0	0		0		0	0	0		0.000736412	0	0
Eukaryota	Discoba-Euglenozoa	Kinetoplastea	Prokinetoplastida	Ichthyobodonidae	Ichthyobodonidae_PRO1	1	0	0		0.000688297	0	0		0	0	0		0	0		0	0	0	0		0		0	0	0		0	0	0
Eukaryota	Alveolata-Ciliophora	Phyllopharyngea	Cyrtophoria_4	Chilodonellidae	Chilodonella	1	0	0		0	0	0		0	0	0		0	0		0	0	0	0		0		0	0	0		0.00073692	0	0
Eukaryota	Opisthokonta-Fungi	Opisthosporidia	Microsporida	Microsporida_X	Bacillidium	1	0	0		0	0	0		0	0	0		0	0		0	0	0	0		0		0	0	0		0.00073724	0	0
Eukaryota	Alveolata-Apicomplexa	Coccidiomorphea	Adeleida	Hepatozoidae	Hepatozoon8	1	0	0		0	0	0		0	0	0		0	0		0	0.000455986	0	0		0		0	0	0		0	0	0
Eukaryota	Opisthokonta-Fungi	Ascomycota	Pezizomycotina	Leotiomycetes	Tetracladium	1	0	0		0	0	0		0	0	0		0	0		0	0	0	0		0		0.000858756	0	0		0	0	0
Eukaryota	Opisthokonta-Fungi	Chytridiomycota	Polyphagales	Polyphagaceae	Polyphagus	1	0.000837428	0		0	0	0		0	0	0		0	0		0	0	0	0		0		0	0	0		0	0	0
Eukaryota	Stramenopiles-Gyrista	Bacillariophyceae	Bacillariales	Bacillariaceae	Hantzschia	1	0	0		0	0	0		0	0	0		0	0		0.000542495	0	0	0		0		0	0	0		0	0	0
Eukaryota	Alveolata-Ciliophora	Heterotrichea	Heterotrichea_X	Stentoridae	Stentor	1	0	0		0	0	0		0	0	0		0	0		0.000542496	0	0	0		0		0	0	0		0	0	0
Eukaryota	Alveolata-Ciliophora	Cyclotrichium_like_organism	Cyclotrichium_like_organism_X	Cyclotrichium_like_organism_XX	Cyclotrichium	1	0	0		0	0	0		0.000665104	0	0		0	0		0	0	0	0		0		0	0	0		0	0	0
Eukaryota	Evosea-Evosea_X	Archamoebea	Mastigamoebida	Mastigamoebidae	Mastigamoeba	1	0	0		0	0	0		0	0	0		0	0		0	0	0	0		0.0022706		0	0	0		0	0	0
Eukaryota	Chlorophyta-Chlorophyta_X	Chlorophyceae	Chlamydomonadales	Chlamydomonadales_X	Hafniomonas	1	0.000900492	0		0	0	0		0	0	0		0	0		0	0	0	0		0		0	0	0		0	0	0
Eukaryota	Stramenopiles-Gyrista	Chrysophyceae	Ochromonadales	Ochromonadaceae	Ochromonas	1	0	0		0	0	0		0	0	0		0	0		0	0	0	0		0		0	0	0.000971053		0	0	0
Eukaryota	Chlorophyta-Chlorophyta_X	Chlorodendrophyceae	Chlorodendrales	Chlorodendraceae	Scherffelia	1	0	0		0.000801761	0	0		0	0	0		0	0		0	0	0	0		0		0	0	0		0	0	0
Eukaryota	Stramenopiles-Gyrista	Mediophyceae	Cymatosirales	Cymatosiraceae	Plagiogrammopsis	1	0	0		0	0	0		0	0	0		0	0		0	0	0	0		0		0	0	0		0.000860138	0	0
Eukaryota	Rhizaria-Cercozoa	Endomyxa	Endomyxa_X	Endomyxa_Novel-clade-9	Endomyxa_Novel-clade-9_X	1	0	0		0	0	0		0.000693743	0	0		0	0		0	0	0	0		0		0	0	0		0	0	0
Eukaryota	Alveolata-Apicomplexa	Coccidiomorphea	Nephromycida	Nephromycidae	Nephromyces	1	0	0		0	0	0		0	0	0		0	0.00147911		0	0	0	0		0		0	0	0		0	0	0
Eukaryota	Stramenopiles-Gyrista	Chrysophyceae	Hydrurales	Hydrurales_Clade-III	Hydrurales_Clade-III_X	1	0	0		0	0	0		0	0	0		0	0		0.000594312	0	0	0		0		0	0	0		0	0	0
Eukaryota	Stramenopiles-Gyrista	Xanthophyceae	Xanthophyceae_X	Xanthophyceae_XX	Phaeobotrys	1	0.000930413	0		0	0	0		0	0	0		0	0		0	0	0	0		0		0	0	0		0	0	0
Eukaryota	Alveolata-Dinoflagellata	Dinophyceae	Suessiales	Suessiaceae	Pelagodinium	1	0	0		0	0	0		0	0	0		0	0		0	0	0	0		0		0.000979716	0	0		0	0	0
Eukaryota	Stramenopiles-Gyrista	Hyphochytriomyceta	Hyphochytriales	Hyphochrytriaceae	Hyphochytrium	1	0	0		0	0	0		0	0	0		0	0		0	0	0	0		0		0	0	0		0.000930982	0	0
Eukaryota	Opisthokonta-Fungi	Basidiomycota	Agaricomycotina	Agaricomycetes	Lentinus	1	0.000989085	0		0	0	0		0	0	0		0	0		0	0	0	0		0		0	0	0		0	0	0
Eukaryota	Stramenopiles-Gyrista	Bacillariophyceae	Fragilariales	Fragilariaceae	Fragilariaceae_X	1	0	0		0	0	0		0	0	0		0	0		0	0	0	0		0		0	0	0		0.000938437	0	0
Eukaryota	Alveolata-Apicomplexa	Gregarinomorphea	Eugregarinorida	Gregarinidae	Leidyana1	1	0	0		0	0	0		0	0	0		0	0		0	0	0	0		0		0.0010287	0	0		0	0	0
Eukaryota	Chlorophyta-Chlorophyta_X	Trebouxiophyceae	Chlorellales	Chlorellales_X	Chlorella	1	0	0		0	0	0		0	0	0		0	0		0	0	0	0		0		0.00102965	0	0		0	0	0
Eukaryota	Chlorophyta-Chlorophyta_X	Chlorophyceae	Chlamydomonadales	Chlamydomonadales_X	Pascherina	1	0.00102491	0		0	0	0		0	0	0		0	0		0	0	0	0		0		0	0	0		0	0	0
Eukaryota	Alveolata-Ciliophora	Prostomatea	Prorodontida	Urotrichidae	Halodinium	1	0	0		0.000923163	0	0		0	0	0		0	0		0	0	0	0		0		0	0	0		0	0	0
Eukaryota	Stramenopiles-Gyrista	Bacillariophyceae	Surirellales	Surirellaceae	Stenopterobia	1	0	0		0	0	0		0	0	0		0	0		0	0	0	0		0		0	0	0		0.00100148	0	0
Eukaryota	Streptophyta-Streptophyta_X	Zygnemophyceae	Zygnemophyceae_X	Zygnemophyceae_XX	Euastrum	1	0	0		0	0	0		0	0	0		0	0		0	0	0	0		0		0	0	0		0.00100842	0	0
Eukaryota	Opisthokonta-Fungi	Basidiomycota	Agaricomycotina	Agaricomycetes	Pholiota	1	0.00107005	0		0	0	0		0	0	0		0	0		0	0	0	0		0		0	0	0		0	0	0
Eukaryota	Alveolata-Apicomplexa	Coccidiomorphea	Eimeriida	Eimeriidae	Eimeria7	1	0	0		0	0	0		0	0	0		0	0.00176275		0	0	0	0		0		0	0	0		0	0	0
Eukaryota	Alveolata-Chrompodellids	Colpodellidea	Colpodellida	Colpodellaceae	Colpodellidae2	1	0.00111657	0		0	0	0		0	0	0		0	0		0	0	0	0		0		0	0	0		0	0	0
Eukaryota	Ancyromonadida-Ancyromonadida_X	Ancyromonadida_XX	Ancyromonadida_XXX	Ancyromonadida_XXXX	Planomonadidae_XXXXX	1	0	0		0	0	0		0	0	0		0	0.00181426		0	0	0	0		0		0	0	0		0	0	0
Eukaryota	Opisthokonta-Ichthyosporea	Ichthyophonida	Pseudoperkinsidae	Pseudoperkinsidae_X	Pseudoperkinsus	1	0	0		0	0	0		0.000860324	0	0		0	0		0	0	0	0		0		0	0	0		0	0	0
Eukaryota	Opisthokonta-Fungi	Basidiomycota	Pucciniomycotina	Microbotryomycetes	Sporidiobolus	1	0	0		0	0	0		0	0	0		0	0		0	0	0	0		0		0.00117093	0	0		0	0	0
Eukaryota	Chlorophyta-Chlorophyta_X	Trebouxiophyceae	Chlorellales	Chlorellales_X	Hegewaldia	1	0	0		0	0	0		0	0	0		0	0		0.000742416	0	0	0		0		0	0	0		0	0	0
Eukaryota	Stramenopiles-Bigyra	Sagenista	Labyrinthulomycetes	Amphifilaceae	Sorodiplophrys	1	0.00116309	0		0	0	0		0	0	0		0	0		0	0	0	0		0		0	0	0		0	0	0
Eukaryota	Stramenopiles-Gyrista	Bacillariophyceae	Naviculales	Sellaphoraceae	Sellaphora	1	0	0		0.00103312	0	0		0	0	0		0	0		0	0	0	0		0		0	0	0		0	0	0
Eukaryota	Alveolata-Ciliophora	Spirotrichea	Hypotrichia	Spirofilidae	Pseudouroleptus	1	0	0		0.00103709	0	0		0	0	0		0	0		0	0	0	0		0		0	0	0		0	0	0
Eukaryota	Alveolata-Chrompodellids	Colpodellidea	Colpodellida	Alphamonaceae	Alphamonas	1	0	0		0.00103818	0	0		0	0	0		0	0		0	0	0	0		0		0	0	0		0	0	0
Eukaryota	Stramenopiles-Gyrista	Bacillariophyceae	Rhabdonematales	Tabellariaceae	Diatoma	1	0	0		0	0	0		0	0	0		0	0		0	0	0	0		0		0	0	0		0.0011399	0	0
Eukaryota	Stramenopiles-Gyrista	Bacillariophyceae	Licmophorales	Licmophoraceae	Licmophora	1	0	0		0	0	0		0	0	0		0	0		0	0	0	0		0		0	0	0		0.00114051	0	0
Eukaryota	Breviatea-Breviatea_X	Breviatea_XX	Breviatea_XXX	Breviata-lineage	Breviata-lineage_X	1	0.00120949	0		0	0	0		0	0	0		0	0		0	0	0	0		0		0	0	0		0	0	0
Eukaryota	Opisthokonta-Fungi	Ascomycota	Pezizomycotina	Sordariomycetes	Chrysoporthe	1	0.00121299	0		0	0	0		0	0	0		0	0		0	0	0	0		0		0	0	0		0	0	0
Eukaryota	Evosea-Evosea_X	Variosea	Fractovitellida	Schizoplasmodiidae	Ceratiomyxella	1	0	0		0	0	0		0	0	0		0	0.00196705		0	0	0	0		0		0	0	0		0	0	0
Eukaryota	Alveolata-Apicomplexa	Gregarinomorphea	Neogregarinorida	Actinocephalidae	Syncystis	1	0.00123021	0		0	0	0		0	0	0		0	0		0	0	0	0		0		0	0	0		0	0	0
Eukaryota	Discoba-Euglenozoa	Euglenida	Euglenida_X	Euglenida_XX	Decastava	1	0	0		0	0	0		0	0	0		0	0		0	0	0	0		0		0	0	0		0.00116356	0	0
Eukaryota	Stramenopiles-Gyrista	Chrysophyceae	Ochromonadales	Ochromonadales_clade-X	Ochromonadales_clade-X_X	1	0	0		0.00109521	0	0		0	0	0		0	0		0	0	0	0		0		0	0	0		0	0	0
Eukaryota	Alveolata-Ciliophora	Spirotrichea	Hypotrichia	Oxytrichidae	Stichotrichia	1	0	0		0	0	0		0	0	0		0	0		0	0	0	0		0		0	0	0		0.00118195	0	0
Eukaryota	Opisthokonta-Fungi	Aphelidiomycota	Aphelidiales	Aphelidiaceae	Aphelidium	1	0.00125645	0		0	0	0		0	0	0		0	0		0	0	0	0		0		0	0	0		0	0	0
Eukaryota	Rhizaria-Cercozoa	Filosa-Sarcomonadea	Glissomonadida	Sandonidae	Mollimonas	1	0.00125723	0		0	0	0		0	0	0		0	0		0	0	0	0		0		0	0	0		0	0	0
Eukaryota	Alveolata-Dinoflagellata	Dinophyceae	Peridiniales	Kryptoperidiniaceae	Durinskia	1	0	0		0	0	0		0.000958237	0	0		0	0		0	0	0	0		0		0	0	0		0	0	0
Eukaryota	Stramenopiles-Bigyra	Sagenista	Labyrinthulomycetes	Labyrinthulomycetes_LAB1/6/8	Labyrinthulomycetes_LAB6	1	0.00127622	0		0	0	0		0	0	0		0	0		0	0	0	0		0		0	0	0		0	0	0
Eukaryota	Stramenopiles-Gyrista	Mediophyceae	Cymatosirales	Cymatosiraceae	Brockmanniella	1	0	0		0	0	0		0	0	0		0	0		0	0	0	0		0		0	0	0		0.00120682	0	0
Eukaryota_nucl	Cryptophyta_nucl-Cryptophyta_X_nucl	Cryptophyceae_nucl	Cryptomonadales_nucl	Hemiselmidaceae_nucl	Chroomonas_nucl	1	0	0		0.00112842	0	0		0	0	0		0	0		0	0	0	0		0		0	0	0		0	0	0
Eukaryota	Alveolata-Ciliophora	Spirotrichea	Oligotrichida	Strombidiidae	Spirostrombidium	1	0	0		0	0	0		0	0	0		0	0		0	0	0	0		0		0	0	0		0.00121331	0	0
Eukaryota	Opisthokonta-Fungi	Ascomycota	Pezizomycotina	Sordariomycetes	Verticillium	1	0.0012883	0		0	0	0		0	0	0		0	0		0	0	0	0		0		0	0	0		0	0	0
Eukaryota	Stramenopiles-Gyrista	Bacillariophyceae	Naviculales	Naviculaceae	Naviculaceae_X	1	0	0		0.0011373	0	0		0	0	0		0	0		0	0	0	0		0		0	0	0		0	0	0
Eukaryota	Rhizaria-Cercozoa	Endomyxa-Phytomyxea	Plasmodiophorida	Plasmodiophorida_X	Spongospora	1	0.00130266	0		0	0	0		0	0	0		0	0		0	0	0	0		0		0	0	0		0	0	0
Eukaryota	Rhizaria-Cercozoa	Filosa-Imbricatea	Marimonadida	Marimonadida_X	Pseudopirsonia	1	0	0		0	0	0		0	0	0		0.00156944	0		0	0	0	0		0		0	0	0		0	0	0
Eukaryota	Stramenopiles-Gyrista	Chrysophyceae	Ochromonadales	Ochromonadaceae	Epipyxis	1	0	0		0	0	0		0	0	0		0	0		0	0	0	0		0		0	0	0.00142457		0	0	0
Eukaryota	Opisthokonta-Fungi	Ascomycota	Saccharomycotina	Saccharomycetales	Scheffersomyces	1	0	0.00144528		0	0	0		0	0	0		0	0		0	0	0	0		0		0	0	0		0	0	0
Eukaryota	Chlorophyta-Chlorophyta_X	Chlorophyceae	Sphaeropleales	Sphaeropleales_X	Rhombocystis	1	0	0		0	0	0		0	0	0		0	0		0	0	0	0		0		0	0	0		0.00126633	0	0
Eukaryota	Chlorophyta-Chlorophyta_X	Chlorophyceae	Sphaeropleales	Sphaeropleales_X	Hydrodictyon	1	0.00134576	0		0	0	0		0	0	0		0	0		0	0	0	0		0		0	0	0		0	0	0
Eukaryota	Alveolata-Ciliophora	Spirotrichea	Hypotrichia	Oxytrichidae	Sterkiella	1	0	0		0.00119272	0	0		0	0	0		0	0		0	0	0	0		0		0	0	0		0	0	0
Eukaryota	Opisthokonta-Choanoflagellata	Choanoflagellatea	Acanthoecida	Acanthoecidae_Group_G	Acanthoecidae_Group_G_X	1	0	0		0	0	0		0	0	0		0	0.00219135		0	0	0	0		0		0	0	0		0	0	0
Eukaryota	Alveolata-Ciliophora	Spirotrichea	Hypotrichia	Oxytrichidae	Gonostomum	1	0	0		0.00120712	0	0		0	0	0		0	0		0	0	0	0		0		0	0	0		0	0	0
Eukaryota	Chlorophyta-Chlorophyta_X	Chlorophyceae	Chlamydomonadales	Chlamydomonadales_X	Spermatozopsis	1	0	0		0.00121744	0	0		0	0	0		0	0		0	0	0	0		0		0	0	0		0	0	0
Eukaryota	Alveolata-Ciliophora	Spirotrichea	Oligotrichida	Pelagostrombidiidae	Pelagostrombidiidae_X	1	0	0		0.00121866	0	0		0	0	0		0	0		0	0	0	0		0		0	0	0		0	0	0
Eukaryota	Rhizaria-Cercozoa	Filosa-Sarcomonadea	Glissomonadida	Glissomonadida_X	Glissomonadida_XX	1	0.00144165	0		0	0	0		0	0	0		0	0		0	0	0	0		0		0	0	0		0	0	0
Eukaryota	Opisthokonta-Fungi	Basidiomycota	Pucciniomycotina	Cystobasidiomycetes	Rhodotorula	1	0	0		0	0	0		0	0	0		0	0		0	0	0	0		0		0.00149056	0	0		0	0	0
Eukaryota	Opisthokonta-Fungi	Basidiomycota	Agaricomycotina	Agaricomycetes	Abortiporus	1	0.00146146	0		0	0	0		0	0	0		0	0		0	0	0	0		0		0	0	0		0	0	0
Eukaryota	Alveolata-Ciliophora	Spirotrichea	Hypotrichia	Hypotrichia_X	Pseudogastrostyla	1	0	0		0.00128933	0	0		0	0	0		0	0		0	0	0	0		0		0	0	0		0	0	0
Eukaryota	Chlorophyta-Chlorophyta_X	Chlorophyceae	Sphaeropleales	Sphaeropleales_X	Tetraedron	1	0	0		0	0	0		0	0	0		0	0		0	0	0	0		0		0.00152482	0	0		0	0	0
Eukaryota	Opisthokonta-Fungi	Mucoromycota	Mucoromycotina	Mucoromycotina_X	Mucoromycotina_XX	1	0.00148846	0		0	0	0		0	0	0		0	0		0	0	0	0		0		0	0	0		0	0	0
Eukaryota	Rhizaria-Radiolaria	Polycystinea	Spumellaria	Astrosphaeridae	Heliosphaera	1	0.00148876	0		0	0	0		0	0	0		0	0		0	0	0	0		0		0	0	0		0	0	0
Eukaryota	Chlorophyta-Chlorophyta_X	Chlorophyceae	Sphaeropleales	Sphaeropleales_X	Coelastrum	1	0	0		0	0	0		0	0	0		0	0		0	0	0	0		0		0	0	0		0.00141574	0	0
Eukaryota	Chlorophyta-Chlorophyta_X	Chlorophyceae	Chlamydomonadales	Chlamydomonadales_X	Actinochloris	1	0.00151382	0		0	0	0		0	0	0		0	0		0	0	0	0		0		0	0	0		0	0	0
Eukaryota	Rhizaria-Cercozoa	Filosa-Thecofilosea	Ventricleftida	CCW10-lineage	CCW10-lineage_X	1	0	0		0	0	0		0	0	0		0.0018109	0		0	0	0	0		0		0	0	0		0	0	0
Eukaryota	Metamonada-Fornicata	Fornicata_X	Fornicata_XX	Caviomonadidae	Caviomonadidae_X	1	0	0		0	0	0		0	0	0		0.0018109	0		0	0	0	0		0		0	0	0		0	0	0
Eukaryota	Breviatea-Breviatea_X	Breviatea_XX	Breviatea_XXX	Subulatomonas-lineage	Subulatomonas	1	0	0		0	0	0		0	0	0		0.0018109	0		0	0	0	0		0		0	0	0		0	0	0
Eukaryota	Opisthokonta-Fungi	Monoblepharidomycetes	Monoblepharidomycetes_X	Monoblepharidomycetes_XX	Monoblepharidales_XXX	1	0	0		0	0	0		0	0	0		0	0		0	0	0	0		0		0.001562	0	0		0	0	0
Eukaryota	Rhizaria-Cercozoa	Endomyxa	Vampyrellida	Leptophryidae	Planctomyxa	1	0	0		0	0	0		0	0	0		0	0		0	0	0	0		0		0	0	0		0.00143588	0	0
Eukaryota	Alveolata-Ciliophora	Prostomatea	Prorodontida	Urotrichidae	Urotricha	1	0	0		0.00134707	0	0		0	0	0		0	0		0	0	0	0		0		0	0	0		0	0	0
Eukaryota	Haptophyta-Haptophyta_X	Prymnesiophyceae	Isochrysidales	Prymnesiophyceae_Clade_C1	Prymnesiophyceae_Clade_C1_X	1	0.0015315	0		0	0	0		0	0	0		0	0		0	0	0	0		0		0	0	0		0	0	0
Eukaryota	Stramenopiles-Bigyra	Opalozoa	Opalozoa_X	MAST-12	MAST-12C	1	0	0		0	0	0		0	0	0		0	0		0	0	0	0		0		0	0	0		0.00144742	0	0
Eukaryota	Chlorophyta-Chlorophyta_X	Chlorophyceae	Sphaeropleales	Sphaeropleales_X	Acutodesmus	1	0	0		0	0	0		0	0	0		0	0		0	0	0	0		0		0	0	0		0.00145564	0	0
Eukaryota	Evosea-Evosea_X	Variosea	Variosea_X	Filamoebidae	Filamoeba	1	0	0		0	0	0		0	0	0		0	0		0	0	0	0.00137372		0		0	0	0		0	0	0
Eukaryota	Alveolata-Ciliophora	Spirotrichea	Choreotrichida-Tintinnina	Tintinnidiidae	Tintinnidiidae_X	1	0	0		0	0	0		0	0	0		0	0		0	0	0	0		0		0.00160227	0	0		0	0	0
Eukaryota	Stramenopiles-Stramenopiles_X	Stramenopiles_X-Group-3	Stramenopiles_X-Group-3_X	Stramenopiles_X-Group-3_XX	Stramenopiles_X-Group-3_XXX	1	0	0		0	0	0		0	0	0		0	0		0	0	0	0		0		0	0	0		0.00147384	0	0
Eukaryota	Chlorophyta-Chlorophyta_X	Chlorophyceae	Chlamydomonadales	Chlamydomonadales_X	Yamagishiella	1	0.00161443	0		0	0	0		0	0	0		0	0		0	0	0	0		0		0	0	0		0	0	0
Eukaryota	Rhizaria-Cercozoa	Filosa-Granofilosea	Filosa-Granofilosea_X	Novel-Gran-234	Novel-Gran-234_X	1	0	0		0	0	0		0	0	0		0.00194038	0		0	0	0	0		0		0	0	0		0	0	0
Eukaryota	Opisthokonta-Fungi	Ascomycota	Saccharomycotina	Saccharomycetales	Saccharomycetales_X	1	0.00162694	0		0	0	0		0	0	0		0	0		0	0	0	0		0		0	0	0		0	0	0
Eukaryota	Chlorophyta-Chlorophyta_X	Chlorophyceae	Sphaeropleales	Sphaeropleales_X	Schroederiella	1	0	0		0	0	0		0	0	0		0	0		0	0	0	0		0		0	0	0		0.00153819	0	0
Eukaryota	Stramenopiles-Gyrista	Bacillariophyceae	Cymbellales	Gomphonemataceae	Gomphoneis	1	0	0		0	0	0		0	0	0		0	0		0	0	0	0		0		0.00167789	0	0		0	0	0
Eukaryota	Chlorophyta-Chlorophyta_X	Chlorophyceae	Chlamydomonadales	Chlamydomonadales_X	Cephalomonas	1	0.00165558	0		0	0	0		0	0	0		0	0		0	0	0	0		0		0	0	0		0	0	0
Eukaryota	Alveolata-Ciliophora	Armophorea	Armophorea_X	Metopidae	Brachonella	1	0	0		0	0	0		0	0	0		0	0		0	0	0	0		0		0	0	0		0.00156453	0	0
Eukaryota	Alveolata-Ciliophora	Prostomatea_1	Prostomatea_1_X	Colepidae	Coleps	1	0.0016606	0		0	0	0		0	0	0		0	0		0	0	0	0		0		0	0	0		0	0	0
Eukaryota	Opisthokonta-Choanoflagellata	Choanoflagellatea	Craspedida	Monosigidae_Group_B	Lagenoeca	1	0	0		0	0	0		0	0	0		0	0.00268629		0	0	0	0		0		0	0	0		0	0	0
Eukaryota	Opisthokonta-Choanoflagellata	Choanoflagellatea	Craspedida	Monosigidae_Group_A	Monosiga	1	0	0		0	0	0		0	0	0		0	0.00271025		0	0	0	0		0		0	0	0		0	0	0
Eukaryota	Alveolata-Ciliophora	Litostomatea	Litostomatea_X	Litostomatea_XX	Litostomatea_XXX	1	0	0		0	0	0		0	0	0		0	0		0	0	0	0		0.00425799		0	0	0		0	0	0
Eukaryota	Alveolata-Apicomplexa	Gregarinomorphea	Neogregarinorida	Actinocephalidae	Hyplorynchus	1	0	0		0	0	0		0	0	0		0	0		0	0	0	0		0		0	0	0		0.00159131	0	0
Eukaryota	Stramenopiles-Gyrista	Eustigmatophyceae	Eustigmatophyceae_X	Eustigmatophyceae_XX	Eustigmatophyceae_XXX	1	0	0		0	0	0		0	0	0		0	0		0	0	0	0		0		0.00174785	0	0		0	0	0
Eukaryota	Rhizaria-Rhizaria_X	Rhizaria_XX	Aquavolonida	Aquavolonida_X	Aquavolon	1	0.00172128	0		0	0	0		0	0	0		0	0		0	0	0	0		0		0	0	0		0	0	0
Eukaryota	Cryptophyta-Cryptophyta_X	Cryptophyceae	Cryptomonadales	Hemiselmidaceae	Hemiselmis	1	0	0		0	0	0		0.00131336	0	0		0	0		0	0	0	0		0		0	0	0		0	0	0
Eukaryota	Discoba-Euglenozoa	Kinetoplastea	Prokinetoplastida	Ichthyobodonidae	Perkinsela	1	0	0		0	0	0		0	0	0		0	0		0	0	0	0		0.00442171		0	0	0		0	0	0
Eukaryota	Rhizaria-Cercozoa	Filosa-Sarcomonadea	Cercomonadida	Cercomonadidae	Cercomonadidae_X	1	0	0.00194514		0	0	0		0	0	0		0	0		0	0	0	0		0		0	0	0		0	0	0
Eukaryota	Opisthokonta-Fungi	Ascomycota	Pezizomycotina	Dothideomycetes	Didymosphaeria	1	0.00181435	0		0	0	0		0	0	0		0	0		0	0	0	0		0		0	0	0		0	0	0
Eukaryota	Stramenopiles-Gyrista	Peronosporomycetes	Peronosporomycetes_X	Peronosporomycetes_XX	Peronosporomycetes_XXX	1	0	0		0	0	0		0	0	0		0	0		0	0	0	0		0		0	0	0		0.00172745	0	0
Eukaryota	Opisthokonta-Metazoa	Nematoda	Enoplea	Enoplea_X	Tylencholaimus	1	0	0		0	0	0		0	0.00241265	0		0	0		0	0	0	0		0		0	0	0		0	0	0
Eukaryota	Stramenopiles-Gyrista	Chrysophyceae	Paraphysomonadales	Paraphysomonadales_Clade-EC1Ga	Paraphysomonadales_Clade-EC1Ga_X	1	0	0		0	0	0		0	0	0		0	0		0	0	0	0		0		0	0	0.00204478		0	0	0
Eukaryota	Rhizaria-Cercozoa	Filosa-Sarcomonadea	Filosa-Sarcomonadea_X	Sainouridae	Cholamonas	1	0	0.00207619		0	0	0		0	0	0		0	0		0	0	0	0		0		0	0	0		0	0	0
Eukaryota	Chlorophyta-Chlorophyta_X	Ulvophyceae	Ulotrichales	Ulotrichales_X	Capsosiphon	1	0	0		0	0	0		0	0	0		0.0022938	0		0	0	0	0		0		0	0	0		0	0	0
Eukaryota	Chlorophyta-Chlorophyta_X	Ulvophyceae	Ulvales-relatives	Ulvales-relatives_X	Dilabifilum	1	0	0		0	0	0		0	0	0		0.0022938	0		0	0	0	0		0		0	0	0		0	0	0
Eukaryota	Streptophyta-Streptophyta_X	Embryophyceae	Embryophyceae_X	Embryophyceae_XX	Spinacia	1	0	0		0	0	0		0	0	0		0.0022938	0		0	0	0	0		0		0	0	0		0	0	0
Eukaryota	Rhizaria-Cercozoa	Filosa-Thecofilosea	Ventricleftida	Ventricleftida_X	Ventricleftida_XX	1	0	0		0	0	0		0	0	0		0.0022938	0		0	0	0	0		0		0	0	0		0	0	0
Eukaryota	Stramenopiles-Gyrista	Chrysophyceae	Chrysophyceae_env_clade-I	Chrysophyceae_env_clade-I_X	Chrysophyceae_env_clade-I_XX	1	0	0		0	0	0		0	0	0		0	0		0	0	0	0		0		0	0.00130274	0		0	0	0
Eukaryota	Stramenopiles-Gyrista	Peronosporomycetes	Peronosporomycetes_X	Leptomitales	Leptomitales_X	1	0	0		0	0	0		0	0	0		0	0		0	0	0	0		0		0	0	0		0.00186103	0	0
Eukaryota	Stramenopiles-Gyrista	Chrysophyceae	Ochromonadales	Ochromonadaceae	Urostipulosphaera	1	0	0		0	0	0		0	0	0		0	0		0	0	0	0		0		0	0.00140904	0		0	0	0
Eukaryota	Chlorophyta-Chlorophyta_X	Chlorophyceae	Sphaeropleales	Sphaeropleales_X	Monactinus	1	0	0		0	0	0		0	0	0		0	0		0	0	0	0		0		0.00218676	0	0		0	0	0
Eukaryota	Stramenopiles-Gyrista	Peronosporomycetes	Peronosporomycetes_X	Peronosporales	Lagenidium	1	0	0		0	0	0		0	0	0		0	0		0	0	0	0		0		0.00219404	0	0		0	0	0
Eukaryota	Chlorophyta-Chlorophyta_X	Chlorophyceae	Chlamydomonadales	Chlamydomonadales_X	Chloromonas	1	0	0		0	0	0		0	0	0		0	0		0	0	0	0		0		0.0021952	0	0		0	0	0
Eukaryota	Stramenopiles-Gyrista	Chrysophyceae	Ochromonadales	Ochromonadaceae	Acrispumella	1	0	0		0	0	0		0	0	0		0	0		0	0	0	0		0		0	0	0		0.00204994	0	0
Eukaryota	Rhizaria-Cercozoa	Filosa-Sarcomonadea	Glissomonadida	Allapsidae	Allapsa	1	0	0		0	0	0.00224703		0	0	0		0	0		0	0	0	0		0		0	0	0		0	0	0
Eukaryota	Stramenopiles-Gyrista	Chrysophyceae	Chrysosaccales	Chrysophyceae_Clade-E	Chrysosaccales_XXX	1	0	0		0	0	0		0	0	0		0	0		0	0	0	0		0		0.00226955	0	0		0	0	0
Eukaryota	Alveolata-Dinoflagellata	Syndiniales	Dino-Group-I	Dino-Group-I-Clade-5	Dino-Group-I-Clade-5_X	1	0.00225579	0		0	0	0		0	0	0		0	0		0	0	0	0		0		0	0	0		0	0	0
Eukaryota	Opisthokonta-Choanoflagellata	Choanoflagellatea	Acanthoecida	Stephanoecidae_Group_E	Stephanoecidae_Group_E_X	1	0	0		0	0	0		0	0	0		0	0.00366261		0	0	0	0		0		0	0	0		0	0	0
Eukaryota	Stramenopiles-Gyrista	Bacillariophyceae	Rhabdonematales	Tabellariaceae	Asterionella	1	0	0		0	0	0		0	0	0		0	0		0	0	0	0		0		0.00234224	0	0		0	0	0
Eukaryota	Stramenopiles-Gyrista	Mediophyceae	Cymatosirales	Cymatosiraceae	Cymatosiraceae_X	1	0.00229858	0		0	0	0		0	0	0		0	0		0	0	0	0		0		0	0	0		0	0	0
Eukaryota	Chlorophyta-Chlorophyta_X	Trebouxiophyceae	Trebouxiophyceae_X	Trebouxiophyceae_XX	Choricystis	1	0	0		0	0	0		0	0	0		0	0		0	0	0	0		0		0.0023779	0	0		0	0	0
Eukaryota	Alveolata-Ciliophora	Heterotrichea	Heterotrichea_X	Blepharismidae	Blepharisma	1	0.00232619	0		0	0	0		0	0	0		0	0		0	0	0	0		0		0	0	0		0	0	0
Eukaryota	Opisthokonta-Ichthyosporea	Dermocystida	Rhynosporidae	Rhynosporidae_X	Rhynosporidae_XX	1	0	0		0	0	0		0	0	0		0	0		0	0	0	0		0		0	0	0		0.00220301	0	0
Eukaryota	Stramenopiles-Gyrista	Bacillariophyceae	Bacillariales	Bacillariaceae	Psammodictyon	1	0	0		0	0	0		0	0	0		0.00290728	0		0	0	0	0		0		0	0	0		0	0	0
Eukaryota	Alveolata-Dinoflagellata	Syndiniales	Dino-Group-I	Dino-Group-I-Clade-1	Dino-Group-I-Clade-1_X	1	0	0		0	0	0		0.00188043	0	0		0	0		0	0	0	0		0		0	0	0		0	0	0
Eukaryota	Alveolata-Dinoflagellata	Dinophyceae	Gymnodiniales	Gymnodiniaceae	Gyrodinium	1	0	0		0	0	0		0.00191217	0	0		0	0		0	0	0	0		0		0	0	0		0	0	0
Eukaryota	Alveolata-Chrompodellids	Colpodellidea	Colpodellida	Colpodellaceae	Colpodella	1	0	0		0	0	0		0	0	0		0.00301816	0		0	0	0	0		0		0	0	0		0	0	0
Eukaryota	Stramenopiles-Gyrista	Coscinodiscophyceae	Coscinodiscophyceae_X	Coscinodiscophyceae_XX	Coscinodiscophyceae_XXX	1	0	0		0	0	0		0	0	0		0	0		0	0	0	0		0		0.00261149	0	0		0	0	0
Eukaryota	Opisthokonta-Fungi	Ascomycota	Pezizomycotina	Leotiomycetes	Neobulgaria	1	0.00255312	0		0	0	0		0	0	0		0	0		0	0	0	0		0		0	0	0		0	0	0
Eukaryota	Alveolata-Ciliophora	Oligohymenophorea	Peniculia	Lembadionidae	Lembadion	1	0	0		0	0	0		0	0	0		0	0		0	0	0	0		0		0	0	0		0.00246833	0	0
Eukaryota	Alveolata-Dinoflagellata	Dinophyceae	Suessiales	Borghiellaceae	Borghiella	1	0	0		0	0	0		0	0	0		0	0		0	0	0	0.00230595		0		0	0	0		0	0	0
Eukaryota	Alveolata-Ciliophora	Oligohymenophorea	Peniculia	Peniculida	Peniculida_X	1	0	0		0	0	0		0	0	0		0	0		0	0	0	0		0		0	0	0		0.00248615	0	0
Eukaryota	Discosea-Discosea_X	Flabellinia	Vannellida	Vannellida_X	Vannellida_XX	1	0	0		0	0	0		0	0	0		0	0		0	0.00152125	0	0		0		0	0	0		0	0	0
Eukaryota	Stramenopiles-Gyrista	Bacillariophyceae	Naviculales	Sellaphoraceae	Eolimna	1	0	0		0	0	0		0	0	0		0.00318239	0		0	0	0	0		0		0	0	0		0	0	0
Eukaryota	Alveolata-Ciliophora	Oligohymenophorea	Peniculia	Frontoniidae_1	Frontonia_1	1	0	0		0	0	0		0	0	0		0	0		0.00172613	0	0	0		0		0	0	0		0	0	0
Eukaryota	Stramenopiles-Gyrista	Pirsoniales	Pirsoniales_X	Pirsoniales_XX	Pirsonia	1	0	0		0	0	0		0.00205942	0	0		0	0		0	0	0	0		0		0	0	0		0	0	0
Eukaryota	Chlorophyta-Chlorophyta_X	Mamiellophyceae	Dolichomastigales	Crustomastigaceae	Crustomastigaceae-AB	1	0.0027449	0		0	0	0		0	0	0		0	0		0	0	0	0		0		0	0	0		0	0	0
Eukaryota	Alveolata-Ciliophora	Spirotrichea	Hypotrichia	Hypotrichia_X	Rubrioxytricha	1	0	0		0	0	0		0	0	0		0	0		0	0	0	0		0		0	0	0		0.00263454	0	0
Eukaryota	Alveolata-Ciliophora	Oligohymenophorea	Oligohymenophorea_X	Oligohymenophorea_XX	Oligohymenophorea_XXX	1	0	0		0.00248066	0	0		0	0	0		0	0		0	0	0	0		0		0	0	0		0	0	0
Eukaryota	Stramenopiles-Gyrista	Bacillariophyceae	Naviculales	Diadesmidaceae	Diadesmis	1	0	0		0	0	0		0	0	0		0.00346857	0		0	0	0	0		0		0	0	0		0	0	0
Eukaryota	Opisthokonta-Fungi	Basidiomycota	Pucciniomycotina	Microbotryomycetes	Leucosporidium	1	0	0		0	0	0		0	0	0		0	0		0	0	0	0		0		0.00300168	0	0		0	0	0
Eukaryota	Eukaryota_XX-Eukaryota_XXX	Eukaryota_XXXX	Eukaryota_XXXXX	Eukaryota_XXXXXX	Paravannella	1	0	0		0	0	0		0	0	0		0	0.0047342		0	0	0	0		0		0	0	0		0	0	0
Eukaryota	Alveolata-Dinoflagellata	Dinophyceae	Peridiniales	Thoracosphaeraceae	Luciella	1	0	0		0	0	0		0.00223664	0	0		0	0		0	0	0	0		0		0	0	0		0	0	0
Eukaryota	Alveolata-Dinoflagellata	Dinophyceae	Peridiniales	Kryptoperidiniaceae	Kryptoperidinium	1	0	0		0	0	0		0.00226077	0	0		0	0		0	0	0	0		0		0	0	0		0	0	0
Eukaryota	Alveolata-Ciliophora	Phyllopharyngea	Cyrtophoria_2	Lynchellidae_1	Chlamydonellopsis	1	0.00302435	0		0	0	0		0	0	0		0	0		0	0	0	0		0		0	0	0		0	0	0
Eukaryota	Apusomonada-Apusomonada_X	Apusomonadidae	Apusomonadidae_Group-1	Apusomonadidae_Group-1_X	Apusomonas	1	0	0		0	0	0		0	0	0		0.00362179	0		0	0	0	0		0		0	0	0		0	0	0
Eukaryota	Alveolata-Dinoflagellata	Dinophyceae	Peridiniales	Thoracosphaeraceae	Pentapharsodinium	1	0	0		0	0	0		0	0	0		0.00362179	0		0	0	0	0		0		0	0	0		0	0	0
Eukaryota	Chlorophyta-Chlorophyta_X	Pyramimonadophyceae	Pyramimonadales	Pyramimonadales_X	Pyramimonadales_XX	1	0	0		0	0	0		0.0023024	0	0		0	0		0	0	0	0		0		0	0	0		0	0	0
Eukaryota	Chlorophyta-Chlorophyta_X	Chlorophyceae	Sphaeropleales	Sphaeropleales_X	Pseudopediastrum	1	0	0		0	0	0		0	0	0		0	0		0	0	0	0		0		0.00313467	0	0		0	0	0
Eukaryota	Alveolata-Ciliophora	Oligohymenophorea	Scuticociliatia_2	Scuticociliatia_2_X	Scuticociliatia_2_XX	1	0	0		0.00269353	0	0		0	0	0		0	0		0	0	0	0		0		0	0	0		0	0	0
Eukaryota	Stramenopiles-Gyrista	Bacillariophyceae	Naviculales	Stauroneidaceae	Craticula	1	0	0		0.00270876	0	0		0	0	0		0	0		0	0	0	0		0		0	0	0		0	0	0
Eukaryota	Alveolata-Ciliophora	Oligohymenophorea	Scuticociliatia_1	Thigmophryidae	Myxophyllum	1	0	0		0	0	0		0	0	0		0	0		0	0	0	0		0		0.00328223	0	0		0	0	0
Eukaryota	Stramenopiles-Bigyra	Sagenista	Labyrinthulomycetes	Oblongichytridiaceae	Oblongichytrium	1	0	0		0	0	0		0	0	0		0.00386325	0		0	0	0	0		0		0	0	0		0	0	0
Eukaryota	Discosea-Discosea_X	Flabellinia	Dactylopodida	Paramoebidae	Pseudoparamoeba	1	0	0		0	0	0		0	0	0		0	0.0052338		0	0	0	0		0		0	0	0		0	0	0
Eukaryota	Rhizaria-Cercozoa	Filosa-Imbricatea	Euglyphida	Paulinellidae	Micropyxidiella	1	0	0		0	0	0		0	0	0		0.0039002	0		0	0	0	0		0		0	0	0		0	0	0
Eukaryota	Opisthokonta-Fungi	Ascomycota	Pezizomycotina	Sordariomycetes	Plectosphaerella	1	0.0032954	0		0	0	0		0	0	0		0	0		0	0	0	0		0		0	0	0		0	0	0
Eukaryota	Rhizaria-Cercozoa	Filosa-Thecofilosea	Tectofilosida	Pseudodifflugiidae	Pseudodifflugiidae_X	1	0	0		0	0	0		0	0	0		0.00397521	0		0	0	0	0		0		0	0	0		0	0	0
Eukaryota	Opisthokonta-Choanoflagellata	Choanoflagellatea	Choanoflagellatea_X	Choanoflagellatea_XX_Group_P	Choanoflagellatea_XXX_Group_P_X	1	0	0		0	0	0		0	0	0		0	0		0	0	0	0.002936		0		0	0	0		0	0	0
Eukaryota	Opisthokonta-Fungi	Microsporidiomycota	Metchnikovellida	Metchnikovellidae	Metchnikovella	1	0	0		0	0	0		0	0	0		0.00398397	0		0	0	0	0		0		0	0	0		0	0	0
Eukaryota	Alveolata-Ciliophora	Nassophorea	Nassophorea_X	Nassulida	Nassula	1	0	0		0	0	0		0	0	0		0	0		0	0	0	0		0		0	0	0		0.00320251	0	0
Eukaryota	Haptophyta-Haptophyta_X	Prymnesiophyceae	Prymnesiales	Chrysochromulinaceae	Chrysochromulina	1	0	0		0	0	0		0.00258528	0	0		0	0		0	0	0	0		0		0	0	0		0	0	0
Eukaryota	Alveolata-Ciliophora	Spirotrichea	Hypotrichia	Oxytrichidae	Kahliella	1	0	0		0	0	0		0	0	0		0	0		0	0	0	0		0		0	0	0		0.00336146	0	0
Eukaryota	Alveolata-Chrompodellids	Colpodellidea	Colpodellida	Chromeraceae	Chromera	1	0	0		0	0	0		0	0	0		0.00446688	0		0	0	0	0		0		0	0	0		0	0	0
Eukaryota	Alveolata-Ciliophora	Nassophorea	Nassophorea_X	Pseudomicrothoracidae	Pseudomicrothorax	1	0	0		0	0	0		0	0	0		0	0		0	0	0	0		0		0	0	0		0.00362443	0	0
Eukaryota	Discoba-Discoba_X	Heterolobosea	Tetramitia_V	Vahlkampfiidae_V	Tetramitus	1	0	0		0	0.00726048	0		0	0	0		0	0		0	0	0	0		0		0	0	0		0	0	0
Eukaryota	Stramenopiles-Gyrista	Bacillariophyceae	Surirellales	Entomoneidaceae	Entomoneis	1	0	0		0	0	0		0	0	0		0.00488183	0		0	0	0	0		0		0	0	0		0	0	0
Eukaryota	Stramenopiles-Gyrista	Chrysophyceae	Ochromonadales	Ochromonadaceae	Melkoniana	1	0	0		0	0	0		0	0	0		0	0		0	0	0	0		0		0	0.00272274	0		0	0	0
Eukaryota	Alveolata-Perkinsea	Perkinsea_X	Perkinsea_XX	Perkinsea_XXX	Perkinsea_XXXX	1	0.00420498	0		0	0	0		0	0	0		0	0		0	0	0	0		0		0	0	0		0	0	0
Eukaryota	Rhizaria-Cercozoa	Filosa-Imbricatea	Euglyphida	Euglyphida_X	Euglyphida_XX	1	0	0		0	0	0		0	0	0		0.00503356	0		0	0	0	0		0		0	0	0		0	0	0
Eukaryota	Alveolata-Ciliophora	Spirotrichea	Euplotia	Uronychiidae	Uronychia	1	0	0		0	0	0		0.00320989	0	0		0	0		0	0	0	0		0		0	0	0		0	0	0
Eukaryota	Alveolata-Ciliophora	Spirotrichea	Oligotrichida	Strombidiidae	Strombidiidae_X	1	0	0		0	0	0		0	0	0		0	0		0	0	0	0		0		0	0	0		0.00402686	0	0
Eukaryota	Rhizaria-Cercozoa	Filosa-Thecofilosea	Filosa-Thecofilosea_X	Mataza-lineage	Mataza-lineage_X	1	0	0		0	0	0		0	0	0		0.00531196	0		0	0	0	0		0		0	0	0		0	0	0
Eukaryota	Stramenopiles-Gyrista	Peronosporomycetes	Peronosporomycetes_X	Peronosporales	Myzocytiopsis	1	0	0		0	0	0		0	0	0		0	0		0	0	0	0		0		0.00471486	0	0		0	0	0
Eukaryota	Chlorophyta-Chlorophyta_X	Chlorophyceae	Sphaeropleales	Sphaeropleales_X	Mychonastes	1	0	0		0	0	0		0	0	0		0	0		0	0	0	0		0		0.00474099	0	0		0	0	0
Eukaryota	Stramenopiles-Gyrista	Chrysophyceae	Ochromonadales	Ochromonadaceae	Uroglena	1	0	0		0	0	0		0	0	0		0	0		0	0	0	0		0		0	0.00307633	0		0	0	0
Eukaryota	Stramenopiles-Bigyra	Sagenista	Labyrinthulomycetes	Labyrinthulomycetes_LAB1/6/8	Labyrinthulomycetes_LAB8	1	0	0		0	0	0		0	0	0		0.00555341	0		0	0	0	0		0		0	0	0		0	0	0
Eukaryota	Stramenopiles-Gyrista	Peronosporomycetes	Peronosporomycetes_X	Peronosporales	Peronosporales_X	1	0	0		0	0	0		0	0	0		0	0		0	0	0	0		0		0.00486293	0	0		0	0	0
Eukaryota	Alveolata-Ciliophora	Spirotrichea	Hypotrichia	Urostylidae	Diaxonella	1	0	0		0	0	0		0	0	0		0	0		0	0	0	0		0		0	0	0		0.00459912	0	0
Eukaryota	Stramenopiles-Gyrista	Bacillariophyceae	Achnanthales	Cocconeidaceae	Cocconeis	1	0	0		0	0	0		0	0	0		0	0		0	0	0	0		0		0	0	0		0.00464359	0	0
Eukaryota	Alveolata-Dinoflagellata	Dinophyceae	Suessiales	Suessiaceae	Suessiaceae_X	1	0.00495849	0		0	0	0		0	0	0		0	0		0	0	0	0		0		0	0	0		0	0	0
Eukaryota	Alveolata-Apicomplexa	Gregarinomorphea	Gregarinomorphea_X_GRE1	Gregarinomorphea_X_GRE1_X	Gregarinomorphea_X_GRE1_XX	1	0	0		0	0	0		0	0	0		0.00603632	0		0	0	0	0		0		0	0	0		0	0	0
Eukaryota	Alveolata-Apicomplexa	Gregarinomorphea	Eugregarinorida	Cephaloidophoridae	Cephaloidophora	1	0	0		0	0	0		0	0	0		0.00607042	0		0	0	0	0		0		0	0	0		0	0	0
Eukaryota	Chlorophyta-Chlorophyta_X	Chlorophyceae	Chlamydomonadales	Chlamydomonadales_X	Neochlorosarcina	1	0.00521304	0		0	0	0		0	0	0		0	0		0	0	0	0		0		0	0	0		0	0	0
Eukaryota	Opisthokonta-Fungi	Fungi_X	Fungi_XX	Fungi_XXX	Barbatospora	1	0	0		0	0	0		0	0	0		0	0.00841148		0	0	0	0		0		0	0	0		0	0	0
Eukaryota	Chlorophyta-Chlorophyta_X	Chlorophyta_XX	Chlorophyta_XXX	Chlorophyta_XXXX	Chlorophyta_XXXXX	1	0	0		0	0	0		0	0	0		0	0		0	0	0	0		0.013242		0	0	0		0	0	0
Eukaryota	Tubulinea-Tubulinea_X	Elardia	Arcellinida	Difflugina	Lesquereusia	1	0	0		0	0	0		0	0	0		0	0.00861945		0	0	0	0		0		0	0	0		0	0	0
Eukaryota	Chlorophyta-Chlorophyta_X	Chlorophyceae	Chlamydomonadales	Chlamydomonadales_X	Chlorogonium	1	0	0		0.00472294	0	0		0	0	0		0	0		0	0	0	0		0		0	0	0		0	0	0
Eukaryota	Rhizaria-Cercozoa	Endomyxa-Phytomyxea	Plasmodiophorida	Plasmodiophorida_X	Plasmodiophorida_XX	1	0	0.00595231		0	0	0		0	0	0		0	0		0	0	0	0		0		0	0	0		0	0	0
Eukaryota	Rhizaria-Cercozoa	Endomyxa	Vampyrellida	Vampyrellidae	Vampyrella	1	0	0		0	0	0		0	0	0		0	0		0	0	0	0		0		0	0	0		0.00519538	0	0
Eukaryota	Opisthokonta-Fungi	Chytridiomycota	Rhizophydiales	Gorgonomycetaceae	Gorgonomyces	1	0	0		0	0	0		0	0	0		0	0.00895235		0	0	0	0		0		0	0	0		0	0	0
Eukaryota	Alveolata-Ciliophora	Spirotrichea	Choreotrichida-Tintinnina	Tintinnidiidae	Tintinnidium	1	0	0		0	0	0		0	0	0		0	0		0	0	0	0		0		0.00574603	0	0		0	0	0
Eukaryota	Stramenopiles-Gyrista	Chrysophyceae	Chrysophyceae_Cluster-I	Chrysophyceae_Cluster-I_X	Chrysophyceae_Cluster-I_XX	1	0	0		0	0	0		0	0	0		0	0		0	0	0	0		0		0	0	0.0060806		0	0	0
Eukaryota	Tubulinea-Tubulinea_X	Elardia	Leptomyxida	Flabellulidae	Flabellulidae_X	1	0	0		0	0	0		0	0	0		0.00676068	0		0	0	0	0		0		0	0	0		0	0	0
Eukaryota	Opisthokonta-Fungi	Opisthosporidia	Microsporida	Microsporida_X	Microsporidium	1	0	0		0	0	0		0	0	0		0	0		0	0	0	0		0.0149446		0	0	0		0	0	0
Eukaryota	Stramenopiles-Gyrista	Coscinodiscophyceae	Rhizosoleniales	Rhizosoleniaceae	Urosolenia	1	0.00591183	0		0	0	0		0	0	0		0	0		0	0	0	0		0		0	0	0		0	0	0
Eukaryota	Rhizaria-Cercozoa	Filosa-Imbricatea	Euglyphida	Trinematidae	Trinema	1	0	0.00645531		0	0	0		0	0	0		0	0		0	0	0	0		0		0	0	0		0	0	0
Eukaryota	Alveolata-Ciliophora	Phyllopharyngea	Suctoria	Suctoria_X	Suctoria_XX	1	0	0		0	0	0		0	0	0		0	0		0.003884	0	0	0		0		0	0	0		0	0	0
Eukaryota	Alveolata-Apicomplexa	Gregarinomorphea	Gregarinomorphea_X	Gregarinomorphea_XX	Selenidium1	1	0.00607096	0		0	0	0		0	0	0		0	0		0	0	0	0		0		0	0	0		0	0	0
Eukaryota	Rhizaria-Cercozoa	Filosa-Sarcomonadea	Cercomonadida	Paracercomonadidae	Metabolomonas	1	0	0		0	0	0		0	0	0		0	0		0	0	0	0		0		0	0.00406427	0		0	0	0
Eukaryota	Opisthokonta-Fungi	Basidiomycota	Pucciniomycotina	Microbotryomycetes	Microbotryomycetes_X	1	0	0		0	0	0		0	0	0		0	0		0	0	0	0		0		0.00629202	0	0		0	0	0
Eukaryota	Opisthokonta-Fungi	Chytridiomycota	Chytridiales	Chytridiaceae	Phlyctochytrium	1	0	0		0	0	0		0	0	0		0	0.0101609		0	0	0	0		0		0	0	0		0	0	0
Eukaryota	Rhizaria-Cercozoa	Filosa-Imbricatea	Euglyphida	Trinematidae	Corythion	1	0	0.0070524		0	0	0		0	0	0		0	0		0	0	0	0		0		0	0	0		0	0	0
Eukaryota	Alveolata-Ciliophora	Spirotrichea	Hypotrichia	Urostylidae	Pseudonotohymena	1	0	0		0.00595414	0	0		0	0	0		0	0		0	0	0	0		0		0	0	0		0	0	0
Eukaryota	Cryptophyta-Cryptophyta_X	Cryptophyceae	Cryptomonadales	Cryptomonadales_X	Teleaulax	1	0	0		0	0	0		0.00527429	0	0		0	0		0	0	0	0		0		0	0	0		0	0	0
Eukaryota	Alveolata-Ciliophora	Nassophorea	Nassophorea_X	Nassulida	Obertrumia	1	0	0		0	0	0		0	0	0		0	0		0	0	0	0		0		0	0	0		0.00664222	0	0
Eukaryota	Stramenopiles-Gyrista	Chrysophyceae	Ochromonadales	Ochromonadales_clade-VIII	Ochromonadales_clade-VIII_X	1	0	0		0	0	0		0	0	0		0	0		0	0	0	0		0		0	0.00477331	0		0	0	0
Eukaryota	Alveolata-Dinoflagellata	Dinophyceae	Peridiniales	Thoracosphaeraceae	Fusiperidinium	1	0	0		0	0	0		0	0	0		0	0		0	0	0	0		0		0.00784748	0	0		0	0	0
Eukaryota	Opisthokonta-Rotosphaerida	Nucleariidea	Nucleariida	Nucleariida_X	Nuclearia	1	0	0		0	0.0141091	0		0	0	0		0	0		0	0	0	0		0		0	0	0		0	0	0
Eukaryota	Discoba-Discoba_X	Heterolobosea	Tetramitia_VI	Tetramitia_VI_X	Tetramitia_VI_1	1	0	0		0	0.0154847	0		0	0	0		0	0		0	0	0	0		0		0	0	0		0	0	0
Eukaryota	Rhizaria-Cercozoa	Novel-clade-10-12	Novel-clade-10	Novel-clade-10_X	Novel-clade-10_XX	1	0	0		0.00795303	0	0		0	0	0		0	0		0	0	0	0		0		0	0	0		0	0	0
Eukaryota	Stramenopiles-Bigyra	Bicoecea	Pseudodendromonadales	Pseudodendromonadales_X	Nerada	1	0	0		0	0.016545	0		0	0	0		0	0		0	0	0	0		0		0	0	0		0	0	0
Eukaryota	Rhizaria-Cercozoa	Endomyxa	Vampyrellida	Leptophryidae	Leptophrys	1	0	0		0	0	0		0	0	0		0	0		0	0	0	0		0		0	0	0		0.00928369	0	0
Eukaryota	Stramenopiles-Gyrista	Chrysophyceae	Ochromonadales	Ochromonadales_clade-V	Ochromonadales_clade-V_X	1	0	0		0	0	0		0	0	0		0	0		0	0	0	0		0		0	0.00670953	0		0	0	0
Eukaryota	Streptophyta-Streptophyta_X	Klebsormidiophyceae	Klebsormidiophyceae_X	Klebsormidiophyceae_XX	Klebsormidium	1	0.0101762	0		0	0	0		0	0	0		0	0		0	0	0	0		0		0	0	0		0	0	0
Eukaryota	Alveolata-Ciliophora	Spirotrichea	Oligotrichida	Strombidiidae	Parallelostrombidium	1	0	0		0	0	0		0	0	0		0	0		0	0	0	0		0		0	0	0		0.0106153	0	0
Eukaryota	Stramenopiles-Gyrista	Bacillariophyceae	Cymbellales	Cymbellaceae	Placoneis	1	0	0		0	0	0		0	0	0		0.014407	0		0	0	0	0		0		0	0	0		0	0	0
Eukaryota	Stramenopiles-Gyrista	Chrysophyceae	Ochromonadales	Ochromonadaceae	Poterioochromonas	1	0	0		0	0	0		0	0	0		0	0		0	0	0	0		0		0	0.00806562	0		0	0	0
Eukaryota	Stramenopiles-Gyrista	Bacillariophyceae	Eunotiales	Eunotiaceae	Eunotia	1	0	0		0	0	0		0	0	0		0.0150247	0		0	0	0	0		0		0	0	0		0	0	0
Eukaryota	Alveolata-Ciliophora	Nassophorea	Nassophorea_X	Nassulida	Nassulida_X	1	0	0		0	0	0		0	0	0		0	0		0	0	0	0		0		0	0	0		0.0123683	0	0
Eukaryota	Rhizaria-Cercozoa	Filosa-Imbricatea	Euglyphida	Trinematidae	Trinematidae_X	1	0	0.0143989		0	0	0		0	0	0		0	0		0	0	0	0		0		0	0	0		0	0	0
Eukaryota	Alveolata-Ciliophora	Spirotrichea	Spirotrichea_X	Spirotrichea_XX	Spirotrichea_XXX	1	0	0		0	0	0		0	0.0186682	0		0	0		0	0	0	0		0		0	0	0		0	0	0
Eukaryota	Stramenopiles-Gyrista	Phaeophyceae	Phaeophyceae_X	Phaeophyceae_XX	Padina	1	0.0147588	0		0	0	0		0	0	0		0	0		0	0	0	0		0		0	0	0		0	0	0
Eukaryota	Alveolata-Apicomplexa	Gregarinomorphea	Eugregarinorida	Uradiphoridae	Uradiphoridae_X	1	0	0		0	0	0		0	0	0		0.018922	0		0	0	0	0		0		0	0	0		0	0	0
Eukaryota	Stramenopiles-Gyrista	Bacillariophyceae	Naviculales	Pinnulariaceae	Pinnularia	1	0	0		0	0	0		0	0	0		0.019439	0		0	0	0	0		0		0	0	0		0	0	0
Eukaryota	Stramenopiles-Gyrista	Bacillariophyceae	Bacillariales	Bacillariaceae	Cylindrotheca	1	0	0		0	0	0		0.0128689	0	0		0	0		0	0	0	0		0		0	0	0		0	0	0
Eukaryota	Alveolata-Ciliophora	Oligohymenophorea	Scuticociliatia_2	Scuticociliatia_2_X	Cyclidium_3	1	0	0		0.0204615	0	0		0	0	0		0	0		0	0	0	0		0		0	0	0		0	0	0
Eukaryota	Opisthokonta-Choanoflagellata	Choanoflagellatea	Craspedida	Monosigidae_Group_M	Monosigidae_Group_M_X	1	0	0		0	0	0		0	0	0		0	0.0386041		0	0	0	0		0		0	0	0		0	0	0
Eukaryota	Stramenopiles-Gyrista	Dictyochophyceae	Dictyochophyceae_X	Pedinellales	Apedinella	1	0	0		0	0	0		0.018482	0	0		0	0		0	0	0	0		0		0	0	0		0	0	0
Eukaryota	Alveolata-Dinoflagellata	Dinophyceae	Gymnodiniales	Gymnodiniaceae	Gymnodinium	1	0	0		0	0	0		0.01921	0	0		0	0		0	0	0	0		0		0	0	0		0	0	0
Eukaryota	Opisthokonta-Choanoflagellata	Choanoflagellatea	Craspedida	Monosigidae_Group_M	Salpingoeca_M	1	0	0		0	0	0		0	0	0		0	0.0423971		0	0	0	0		0		0	0	0		0	0	0
Eukaryota	Stramenopiles-Gyrista	Chrysophyceae	Ochromonadales	Ochromonadales_clade-XIII	Ochromonadales_clade-XIII_X	1	0	0		0	0	0		0	0	0		0	0		0	0	0	0		0		0	0.020555	0		0	0	0
Eukaryota	Stramenopiles-Bigyra	Bicoecea	Anoecales	Cafeteriaceae	Cafeteria	1	0	0		0	0	0		0	0	0.189203		0	0		0	0	0	0		0		0	0	0		0	0	0
Eukaryota	Chlorophyta-Chlorophyta_X	Picocystophyceae	Picocystales	Picocystaceae	Picocystis	1	0	0		0	0	0		0	0	0		0.0473248	0		0	0	0	0		0		0	0	0		0	0	0
Eukaryota	Opisthokonta-Choanoflagellata	Choanoflagellatea	Choanoflagellatea_X	Choanoflagellatea_XX	Salpingoeca	1	0	0		0	0	0		0	0	0		0	0.0808969		0	0	0	0		0		0	0	0		0	0	0
Eukaryota	Alveolata-Ciliophora	Nassophorea	Nassophorea_X	Nassulida	Naxella	1	0	0		0	0	0		0	0	0		0	0		0	0	0	0		0		0	0	0		0.0766733	0	0
Eukaryota	Ancyromonadida-Ancyromonadida_X	Ancyromonadida_XX	Ancyromonadida_XXX	Ancyromonadida_Group-1	Ancyromonadida_Group-1_X	1	0	0		0	0	0		0	0	0		0	0.593668		0	0	0	0		0		0	0	0		0	0	0
