# Supplementary material for: Environmental diversity of Candidatus Babelota and their relationships with protists
Source: mSystems. 2025 May 28;10(6):e00261-25. doi: 10.1128/msystems.00261-25 (PMC12172432; doi:10.1128/msystems.00261-25)
Supplement: Table S3 — Relative abundance of protist genera, for each analyzed sample. [file msystems.00261-25-s0007.xlsx]

## Sheet: Feuil1
Supplementary Table 3: Relative abundance of protist genera, for each analyzed sample.
domain	phylum	class	order	family	genus	% occurrence	ranked_occurence	MCM1	MCM2	MCM3	MCM4	MCS1	MCS2	MCS3	MCS4	MLE1	MLE2	MLE3	MLE4	MLS1	MLS2	MLS3	MLS4	MME1	MME2	MME3	MME4	MMS1	MMS2	MMS3	MMS4	MRS1	MRS2	MRS3	MRS4	OBE1	OBE2	OBE3	OBE4	OBS1	OBS2	OBS3	OBS4	OCE1	OCE2	OCE3	OCE4	OME1	OME2
Eukaryota	Rhizaria-Cercozoa	Filosa-Sarcomonadea	Glissomonadida	Sandonidae	Neoheteromita	100	93	0.00514877	0.0274822	0.000967023	0.000880243	0.0246584	0.013268	0.0021248	0.0433808	0.00259964	0.00331844	0.0698026	0.0539877	0.0392883	0.00701348	0.00307528	0.0655488	0.00250538	0.00497566	0.000875168	0.057109	0.0130029	0.0196131	0.0084784	0.0626119	0.0333357	0.0170194	0.0622837	0.038961	0.00340165	0.0037482	0.00422941	0.00117007	0.0119501	0.0155545	0.0583234	0.00154071	0.0033995	0.00298472	0.0570865	0.00256094	0.00366567	0.00545886
Eukaryota	Stramenopiles-Gyrista	Chrysophyceae	Ochromonadales	Ochromonadales_X	Ochromonadales_XX	100	93	0.00516254	0.0201143	0.00934231	0.0118861	0.0192068	0.00763435	0.00986357	0.28984	0.00119383	0.00136194	0.273141	0.294484	0.0207022	0.00383169	0.0131184	0.301829	0.00122821	0.00203252	0.00377861	0.264566	0.00525907	0.00862422	0.0226728	0.296959	0.0217047	0.0122884	0.32872	0.14815	0.00203364	0.00175426	0.015018	0.00263003	0.00629604	0.0101371	0.2661	0.00696376	0.0070741	0.00133412	0.283003	0.0152492	0.00188359	0.00347031
Eukaryota	Stramenopiles-Gyrista	Mediophyceae	Thalassiosirales	Stephanodiscaceae	Stephanodiscus	100	93	0.00810727	0.0566891	0.000815075	0.458245	0.0452242	0.0205599	0.00192266	0.045664	0.00376979	0.0047874	0.0561456	0.0441718	0.0577156	0.010142	0.00223309	0.0472561	0.00441899	0.0149851	0.0012749	0.0477851	0.0135755	0.0291839	0.00450705	0.0572452	0.0650568	0.0265181	0.0570934	0.0246917	0.0053374	0.0091874	0.00275237	0.000534666	0.0217481	0.020855	0.0498179	0.000888621	0.00577759	0.00393701	0.0437258	0.00242501	0.00468365	0.00861509
Eukaryota	Stramenopiles-Gyrista	Bacillariophyceae	Naviculales	Naviculaceae	Navicula	98.9247	92	0.0115101	0.0456667	0.0170487	0.00431073	0.0844346	0.050441	0.62363	0.0901864	0.0187823	0.00611544	0.103187	0.0785276	0.0487118	0.273697	0.0115901	0.105183	0.010091	0.0224014	0.0391923	0.0827498	0.0239647	0.0261897	0.113224	0.0858678	0.0414795	0.0279891	0.0622837	0.0476197	0.188836	0.0132703	0.650655	0.439824	0.0365556	0.328586	0.0874825	0.762575	0.0646612	0.00322634	0.0850255	0.209551	0.0081242	0.00865233
Eukaryota	Rhizaria-Cercozoa	Filosa-Thecofilosea	Cryomonadida	Rhogostoma-lineage	Rhogostoma-lineage_X	97.8495	91	0.00903842	0.0762116	0.0022401	0.0011775	0.0603216	0.0311933	0.00560854	0.0433808	0.00516908	0.00843151	0.0614573	0.0478528	0.0814446	0.0132473	0.00256093	0.0518293	0.00677665	0.0101159	0.00379072	0.0390439	0.045507	0.0366534	0.0104755	0.0876567	0.0891834	0.0384587	0.0570934	0.0282435	0.00682455	0.00862861	0.00276066	0.000716117	0.0262519	0.0396664	0.0425274	0.000752801	0.00965367	0.00670238	0.0916581	0.00145508	0.00700466	0.0132331
Eukaryota	Rhizaria-Cercozoa	Filosa-Thecofilosea	Cryomonadida	Rhogostoma-lineage	Rhogostoma	96.7742	90	0.00550969	0.0471649	0.00141956	0.000353536	0.0406519	0.0124465	0.00329819	0.0433808	0.00287766	0.00362625	0.0614573	0.0478528	0.0359077	0.0109227	0.00325273	0.0518293	0.00322264	0.00535054	0.00114477	0.039044	0.0134749	0.028528	0.0108902	0	0.0527777	0.0188693	0.0570934	0.0428921	0.0037643	0.00440253	0.00276066	0.000748736	0.00857473	0.0175881	0.0425274	0.00202128	0.00454216	0.0040825	0.0152273	0.00448165	0.00352973	0.00561965
Eukaryota	Chlorophyta-Chlorophyta_X	Chlorophyceae	Chlamydomonadales	Chlamydomonadales_X	Chlamydomonadales_XX	77.4194	72	0.0116664	0	0.0399508	0.0058037	0	0.00178082	0.00733399	0.0753479	0.00141842	0.000792343	0.0728375	0.0920245	0	0.0125509	0.00521414	0.0777439	0	0	0.0192943	0.0815843	0.00135221	0	0.00721554	0.0679787	0	0	0.0986159	0.039977	0	0.000418949	0.00386522	0.00102015	0	0.00177864	0.0595384	0.00160456	0.00110595	0	0.0728764	0.00315677	0.00117656	0.000669649
Eukaryota	Cryptophyta-Cryptophyta_X	Cryptophyceae	Cryptomonadales	Cryptomonadales_X	Cryptomonas	75.2688	70	0.0374953	0	0.0244329	0.0371314	0	0.00188905	0.00398256	0.102744	0	0.0549879	0.101669	0.0883436	0	0	0.00742114	0.035061	0.00122493	0.0126241	0.0917168	0.0874631	0.00177527	0	0.00881938	0.114488	0	0	0.115917	0.0481492	0.000325402	0	0.0119812	0.00108556	0	0.00278074	0.159174	0.00157219	0.000509439	0	0.0291506	0.00360864	0.000619478	0
Eukaryota	Rhizaria-Cercozoa	Filosa-Sarcomonadea	Glissomonadida	Allapsidae	Allapsidae_X	61.2903	57	0.00617611	0.0107339	0.000255599	0.000590243	0.00752957	0.00696448	0.00345767	0	0.000868476	0.00081846	0	0	0.0148056	0.00188735	0.00201102	0	0.00106788	0.00149476	0.00233557	0	0.0292548	0.00653445	0.0874514	0	0.0103734	0.017437	0	0	0.000983209	0.00110642	0	0	0.0039567	0.00449942	0	0	0.00123796	0.000829967	0	0	0.000570742	0.00131457
Eukaryota	Chlorophyta-Chlorophyta_X	Chlorophyceae	Sphaeropleales	Sphaeropleales_X	Desmodesmus	61.2903	57	0.00241545	0	0.00100739	0.00127324	0.0106208	0.175153	0.0123662	0	0.0493788	0.00880843	0	0	0.037955	0.0190995	0.386006	0	0.0155935	0.124705	0.0145768	0.038471	0.100523	0.198281	0.125757	0	0	0	0	0	0.00145228	0.000906994	0	0.00161063	0.00836094	0.0121027	0	0.000891268	0.00182658	0.00211772	0	0	0	0.00388994
Eukaryota	Stramenopiles-Gyrista	Mediophyceae	Mediophyceae_X	Mediophyceae_XX	Mediophyceae_XXX	61.2903	57	0.00320722	0.011232	0	0.00940394	0.0097785	0.00372936	0	0	0.00153995	0.00359504	0	0	0.0154433	0.00254756	0	0	0.00460832	0.0237141	0	0	0.00860526	0.00678174	0	0	0.0251171	0.0115543	0	0	0.0769876	0.250707	0.00676622	0.000187203	0.0110053	0.0267346	0	0.00708312	0.00335346	0.0179716	0	0.0228913	0.00244962	0.00261366
Eukaryota	Rhizaria-Cercozoa	Filosa-Sarcomonadea	Glissomonadida	Sandonidae	Sandona	60.2151	56	0.00301521	0.0133381	0	0.000566312	0.0108	0.00724093	0	0	0.000673895	0.00119827	0	0	0.0135684	0.00234746	0.00227907	0	0.00124135	0.00191084	0.00148619	0	0.0215752	0.00716797	0.0031767	0	0.0135277	0.0118791	0	0	0.00115813	0.00121648	0	0	0.00452471	0.00513392	0	0	0.00137982	0.00103309	0	0	0.000737006	0.00180166
Eukaryota	Stramenopiles-Gyrista	Mediophyceae	Thalassiosirales	Thalassiosiraceae	Minidiscus	55.914	52	0.00193463	0.0128273	0	0.0108028	0.0104625	0.00625616	0	0	0.000868362	0.00103681	0	0	0.0171597	0.00307258	0	0	0	0.00208516	0	0	0.00381787	0.00869706	0	0	0.0211078	0.00877141	0	0	0.116698	0.162414	0.00559616	0.00341089	0.00614805	0.0142244	0	0.022955	0.0011352	0.00116319	0	0.00320594	0.00162949	0.00294527
Eukaryota	Rhizaria-Cercozoa	Filosa-Sarcomonadea	Cercomonadida	Paracercomonadidae	Paracercomonas	55.914	52	0.0136475	0.0950599	0	0.000834485	0.0823648	0.0371099	0.000703677	0	0.00677543	0.00954679	0	0	0.112503	0.0203663	0	0	0.00779525	0.0139929	0	0	0.0331518	0.053791	0.00436784	0	0.124527	0.0484874	0	0	0.00972111	0.0115669	0	0	0.0271351	0.0434177	0	0	0.0103704	0.0079787	0	0	0.00940832	0.0138308
Eukaryota	Chlorophyta-Chlorophyta_X	Chlorophyceae	Sphaeropleales	Sphaeropleales_X	Scenedesmus	55.914	52	0.0038984	0.0240596	0.00047287	0.000332561	0.0142158	0.0447394	0.00289334	0	0.0240203	0.0100507	0	0	0	0.00598434	0.0792149	0	0.00407929	0.0390744	0.00729377	0	0.0254763	0.0459796	0.0250977	0	0	0	0	0	0.00131226	0	0	0	0	0	0	0	0.00221906	0	0	0	0.00191896	0
Eukaryota	Stramenopiles-Gyrista	Bacillariophyceae	Fragilariales	Fragilariaceae	Fragilaria	54.8387	51	0.00163426	0.00918241	0	0	0.00850126	0.00594215	0	0	0.165061	0.0135963	0	0	0.0130076	0.0025304	0.00180481	0	0.00606438	0.00829368	0.0005627	0	0.00467211	0.0264395	0.00376291	0	0.0178481	0.00449797	0	0	0	0.00125165	0	0	0.00395929	0.00539318	0	0	0.00152254	0.000884667	0	0	0.000867856	0.00236693
Eukaryota	Stramenopiles-Gyrista	Bacillariophyceae	Cymbellales	Gomphonemataceae	Encyonema	53.7634	50	0.00172329	0.0110398	0	0	0.00822656	0.00455471	0	0	0.00460699	0.00108123	0	0	0.0134613	0.00143498	0	0	0.28185	0.0035781	0.00552845	0	0.0380892	0.00764806	0.00179003	0	0.014439	0.00611171	0	0	0.00124026	0.00157545	0	0	0.00444963	0.00623953	0	0	0.00122204	0.000908247	0	0	0.00141792	0.00169467
Eukaryota	Chlorophyta-Chlorophyta_X	Chlorophyceae	Sphaeropleales	Sphaeropleales_X	Hariotina	53.7634	50	0.00389003	0.0268043	0	0	0.0273478	0.0890664	0	0	0.00183184	0.482107	0	0	0.0286391	0.00442096	0.122243	0	0.00203589	0.00659621	0	0	0.00952095	0.0165502	0	0	0.0365412	0.0169288	0	0	0.00246476	0.0034494	0	0	0.00845121	0.0118604	0	0	0.00257144	0.00229372	0	0	0.00291696	0.0046967
Eukaryota	Chlorophyta-Chlorophyta_X	Chlorodendrophyceae	Chlorodendrales	Chlorodendraceae	Tetraselmis	53.7634	50	0.00561614	0.0285927	0	0	0.0271698	0.0117699	0	0	0.00235883	0.00275396	0	0	0.0333807	0.00637653	0	0	0.00238664	0.00463716	0	0	0.00899565	0.0169567	0	0	0.0348992	0.0155351	0	0	0.00317266	0.0105061	0	0	0.00952273	0.0143988	0	0	0.00307495	0.00216732	0	0	0.00654215	0.820946
Eukaryota	Stramenopiles-Gyrista	Coscinodiscophyceae	Melosirales	Melosiraceae	Melosira	52.6882	49	0.00170255	0.0125197	0	0	0.020271	0.00474023	0.00394521	0	0.00193144	0.00119238	0	0	0.00944258	0.00256071	0	0	0.0075478	0.00175233	0.000338496	0	0.00737055	0.00813835	0	0	0	0.00528476	0	0	0.0010108	0.0015825	0	0	0.00342452	0.00478058	0	0	0.00101968	0.00104471	0	0	0	0.0017665
Eukaryota	Discoba-Discoba_X	Heterolobosea	Tetramitia_I	Neovahlkampfiidae	Neovahlkampfia	52.6882	49	0.00130937	0.00760135	0	0.000151725	0.0100872	0.00363559	0	0	0.000626415	0.00083694	0	0	0.0151642	0.0013225	0	0	0.000766653	0.00106764	0	0	0.00278345	0.00478249	0	0	0.0135136	0.00443287	0	0	0.00097383	0.000702869	0	0	0.00383022	0.00465719	0	0	0.00106025	0.000672704	0	0	0.000798437	0.00140795
Eukaryota	Stramenopiles-Gyrista	Bacillariophyceae	Bacillariales	Bacillariaceae	Nitzschia	52.6882	49	0.0571463	0	0.155499	0.00695723	0.0200319	0.00602487	0.0517336	0	0.00262301	0	0	0	0	0.0157826	0	0	0.00193848	0.00117449	0.0807388	0	0	0.00392878	0.0175002	0	0	0.0039214	0	0	0.0299539	0.00410975	0	0.0021761	0	0.00535741	0	0.00499042	0.022053	0.0749872	0	0.0172875	0	0.00136504
Eukaryota	Alveolata-Ciliophora	CONThreeP	CONThreeP_X	CONThreeP_XX	Askenasia	51.6129	48	0.000919601	0.0103827	0	0	0.00675474	0.00249651	0	0	0.000699104	0.00498257	0	0	0.00673054	0.00118564	0	0	0.000496903	0.000920203	0.000996479	0	0.00228755	0	0	0	0.00858679	0.00341802	0	0	0.000608673	0.000704079	0	0	0.00346095	0.00353385	0	0	0.174059	0.000478293	0	0	0.000680316	0.00133066
Eukaryota	Alveolata-Apicomplexa	Gregarinomorphea	Neogregarinorida	Actinocephalidae	Hoplorhynchus	51.6129	48	0.000682362	0.00668592	0	0	0.00675875	0.00275427	0	0	0.000318013	0.000522681	0	0	0.00907042	0.00139804	0	0	0.000519272	0.00114532	0	0	0.00267056	0.00478495	0	0	0.0072437	0.00268722	0	0	0.000770653	0.000837002	0	0	0.00308849	0.00223252	0	0	0.000749699	0.000587563	0	0	0	0.000946048
Eukaryota	Alveolata-Ciliophora	Spirotrichea	Hypotrichia	Urostylidae	Paruroleptus	51.6129	48	0.234998	0.0126121	0	0	0.0105206	0.00473879	0	0	0.000764945	0.000926012	0	0	0.0121257	0.00242485	0	0	0.000796074	0.00113062	0	0	0.00196145	0.00458572	0	0	0.0139097	0.00511687	0	0	0.00100291	0.00100496	0	0	0.00427174	0.00374864	0	0	0.00140671	0.000650898	0	0	0.000773489	0.00189183
Eukaryota	Alveolata-Dinoflagellata	Dinophyceae	Prorocentrales	Prorocentraceae	Prorocentrum	51.6129	48	0	0	0.00127921	0.000734125	0	0	0.00278099	0.0844784	0	0	0.0819422	0.0650307	0	0	0.00276495	0.0685976	0	0	0.00172858	0.0617709	0	0	0.00602455	0.100179	0	0	0.0847751	0.0470772	0	0	0.0038604	0.000935299	0	0	0.069259	0.00196066	0	0	0.0959539	0.00395784	0	0
Eukaryota	Stramenopiles-Gyrista	Chrysophyceae	Ochromonadales	Ochromonadales_clade-VI	Ochromonadales_clade-VI_X	50.5376	47	0.00221477	0.0122256	0	0	0.011257	0.00454121	0	0	0.000678681	0.00117454	0	0	0.00904301	0.00257077	0	0	0.000859101	0.00210179	0	0	0.00201963	0.00762074	0	0	0.0168862	0.00542909	0	0	0.00123023	0.00179488	0	0	0.00494783	0.00685502	0	0	0.00116923	0.00096431	0	0	0.000981263	0.00210959
Eukaryota	Chlorophyta-Chlorophyta_X	Mamiellophyceae	Mamiellales	Mamiellaceae	Mantoniella	49.4624	46	0	0.0136854	0	0	0.0123348	0.00570116	0	0	0.00115779	0.00115752	0	0	0.00995923	0.00250503	0	0	0.00107948	0.00166375	0	0	0.00377158	0.00608532	0	0	0.0185032	0.00495526	0	0	0.00133179	0.00155902	0	0	0.00585178	0.00610299	0	0	0.00122379	0.00261548	0	0	0.323183	0.00219258
Eukaryota	Chlorophyta-Chlorophyta_X	Pedinophyceae	Marsupiomonadales	Marsupiomonadaceae	Marsupiomonas	49.4624	46	0.00116737	0.00910296	0	0	0.0093053	0.00475856	0	0	0.000787907	0.000893065	0	0	0.0110424	0.00221248	0	0	0.000977188	0.00139907	0	0	0.00346593	0.00725374	0	0	0.0127902	0.00653415	0	0	0.000759197	0.00189522	0	0	0.00423128	0.00518439	0	0	0.00141016	0.000913084	0	0	0.22187	0.0020516
Eukaryota	Discosea-Discosea_X	Centramoebia	Acanthopodida	Acanthamoebidae	Acanthamoeba	48.3871	45	0	0	0	0.000278162	0	0	0.000927232	0.0376728	0	0	0.0485584	0.0368043	0	0	0.00260827	0.027439	0	0	0.000309478	0.0337992	0	0	0.00357117	0.0393561	0	0	0.0449827	0.0246917	0	0	0.0024846	0.000424002	0	0	0.0328069	0.000653144	0	0	0.046155	0.00221172	0	0
Eukaryota	Stramenopiles-Gyrista	Coscinodiscophyceae	Aulacoseirales	Aulacoseiraceae	Aulacoseira	48.3871	45	0.00208256	0.00535244	0	0	0.00444279	0.0190039	0	0	0.0927299	0.0161893	0	0	0	0.00290129	0.0194591	0	0.021413	0.204543	0.00319177	0	0.00557353	0.0324342	0.00434182	0	0	0.00370561	0	0	0.00117686	0.00139398	0	0	0	0.00331529	0	0	0.00158465	0.00130727	0	0	0	0.00178297
Eukaryota	Stramenopiles-Gyrista	Chrysophyceae	Chrysophyceae_X	Chrysophyceae_XX	Chrysophyceae_XXX	48.3871	45	0.00844103	0	0.0053251	0.00605957	0	0	0.0129025	0	0.000312026	0.000743066	0	0	0	0.0283795	0	0	0	0.0013698	0.00471393	0	0.00155219	0	0.00222535	0	0	0	0	0	0.0021027	0	0	0.0065484	0	0.00279611	0	0.00467247	0.00746853	0	0	0.00400208	0.000618002	0
Eukaryota	Stramenopiles-Gyrista	Bacillariophyceae	Bacillariophyceae_X	Bacillariophyceae_XX	Bacillariophyceae_XXX	47.3118	44	0	0	0.00206706	0	0	0.00174002	0.0243165	0	0.00527661	0.000447296	0	0	0	0.0596172	0.00336219	0	0.00932732	0	0.00364426	0	0.0042514	0	0.00691922	0	0	0	0	0	0.0329	0.00074914	0.00975	0.0060829	0.00744203	0.0656246	0	0.0160204	0.00340598	0	0	0.0394763	0	0
Eukaryota	Discoba-Euglenozoa	Euglenida	Petalomonadida	Eupetalomonads_X	Eupetalomonads_XX	43.0108	40	0.000664657	0	0.0190705	0.00362202	0.0044053	0.00171575	0.00111487	0	0.000403366	0	0	0	0	0	0.00814431	0	0.00421194	0	0.00540668	0	0.00286958	0	0.00569225	0	0	0	0	0	0	0	0.0045827	0.000787638	0.00202248	0.00723568	0	0.00142603	0	0	0	0.00884688	0	0
Eukaryota	Alveolata-Apicomplexa	Gregarinomorphea	Eugregarinorida	Polyplicariidae	Polyplicarium	43.0108	40	0.000633587	0.0095196	0	0	0	0	0	0	0	0.00052105	0	0	0.00640385	0.000835745	0	0	0.000648693	0	0	0	0.00168468	0	0	0	0	0.0039975	0	0	0.000435689	0.000819225	0	0.000593334	0.00182947	0.00332925	0	0	0.00106727	0.000760646	0	0	0.00141863	0.00103375
Eukaryota	Tubulinea-Tubulinea_X	Elardia	Euamoebida	Vermamoebidae	Hartmannella	41.9355	39	0	0	0.00048274	0.000290805	0	0	0.00123532	0.0309058	0	0	0	0.0404908	0	0	0.00240286	0.0426829	0	0	0.000376573	0.0349647	0	0	0.00270203	0.041145	0	0	0.0311419	0.0158732	0	0	0.00259502	0.00043021	0	0	0.0303767	0.000833209	0	0	0.0631595	0.00252111	0	0
Eukaryota	Alveolata-Ciliophora	Oligohymenophorea	Peniculia	Frontoniidae_1	Frontoniidae_1_X	38.7097	36	0	0	0.000813081	0.000240246	0	0	0.000652313	0.0194072	0	0	0.0227617	0.0196319	0	0	0.00144385	0.027439	0	0	0.000304226	0.0466196	0	0	0	0.0232559	0	0	0	0	0	0	0.00110426	0.000399061	0	0	0.0194411	0.000621222	0	0	0	0	0	0
Eukaryota	Alveolata-Apicomplexa	Gregarinomorphea	Gregarinomorphea_X	Gregarinomorphea_XX	Ancora	37.6344	35	0.000986744	0	0	0	0.0111743	0.00465968	0	0	0.000592214	0.000555417	0	0	0.00640306	0.00102502	0	0	0	0.00139559	0	0	0.00207074	0.00717741	0	0	0.00947824	0	0	0	0.000825232	0.000489947	0	0	0.0019887	0.0034302	0	0	0	0	0	0	0	0
Eukaryota	Alveolata-Dinoflagellata	Dinophyceae	Peridiniales	Heterocapsaceae	Heterocapsa	37.6344	35	0.00145999	0	0	0	0	0	0	0	0.000528819	0	0	0	0.0137979	0.00183009	0	0	0.000870145	0	0	0	0.00225095	0	0	0	0.0139373	0	0	0	0.000908126	0.00146396	0	0	0.00371296	0.00516758	0	0	0.172622	0	0	0.00453985	0	0.00170234
Eukaryota	Stramenopiles-Gyrista	Bacillariophyceae	Fragilariales	Fragilariaceae	Synedra	37.6344	35	0.00152874	0	0	0	0	0.00584397	0.00230212	0	0.00687983	0	0	0	0	0.00217234	0.0108931	0	0.00178746	0	0.000356322	0	0.00337204	0.0146859	0.00490215	0	0	0	0	0	0	0	0	0	0	0	0	0	0	0	0	0	0	0
Eukaryota	Chlorophyta-Chlorophyta_X	Chlorophyceae	Sphaeropleales	Scenedesmaceae	Scenedesmaceae_X	36.5591	34	0	0	0	0	0.00896157	0.0117807	0.0016545	0	0.00529843	0.00243552	0	0	0	0.00289782	0.0198701	0	0.00203671	0.00482971	0.000809459	0	0.0098357	0.0150254	0.00792457	0	0	0	0	0	0	0	0	0	0	0	0	0	0	0	0	0	0	0
Eukaryota	Chlorophyta-Chlorophyta_X	Chlorophyceae	Chlamydomonadales	Chlamydomonadales_X	Chlamydomonas	35.4839	33	0.0362007	0	0.151214	0.0130944	0	0	0.000706403	0	0.000981707	0.00210015	0	0	0	0.0094786	0.00181219	0	0.00196777	0	0.107156	0	0	0	0.0170626	0	0	0	0	0	0	0	0	0	0	0	0	0	0.00347323	0.00175251	0	0	0.00636143	0
Eukaryota	Stramenopiles-Gyrista	Bacillariophyceae	Thalassiophysales	Catenulaceae	Amphora	32.2581	30	0	0	0.00127985	0	0	0.00244133	0.0155725	0	0.00033635	0	0	0	0	0.0699331	0.00309394	0	0	0	0.000222948	0	0.0025427	0	0.00221915	0	0	0	0	0	0.00168166	0	0	0	0.0126117	0.0232416	0	0	0	0	0	0.0408175	0	0
Eukaryota	Stramenopiles-Gyrista	Bacillariophyceae	Naviculales	Naviculaceae	Haslea	32.2581	30	0.00250445	0	0	0	0	0	0.0461746	0	0	0.00109088	0	0	0	0.0066678	0	0	0	0.00117335	0	0	0	0	0.00373973	0	0.0255613	0	0	0	0.0261907	0	0.00323912	0.00408979	0.002953	0.0014061	0	0.0132957	0	0.000676274	0	0.0120724	0.000793496	0
Eukaryota	Stramenopiles-Gyrista	Mediophyceae	Cymatosirales	Cymatosiraceae	Minutocellus	31.1828	29	0	0.0196521	0	0	0.0118415	0.00679177	0.000696333	0	0	0	0	0	0.015096	0.0025108	0	0	0	0	0	0	0	0.0113907	0	0	0	0	0	0	0.026427	0.10732	0.00404184	0.00159031	0	0.0190775	0	0.000785676	0.00281188	0.102442	0	0.0284503	0	0.00179489
Eukaryota	Chlorophyta-Chlorophyta_X	Chlorophyceae	Sphaeropleales	Sphaeropleales_X	Neochloris	31.1828	29	0	0	0	0	0	0.0115203	0.00552673	0	0.00159648	0	0	0	0	0.019634	0.0156615	0	0.000805259	0	0.000893575	0	0.00570598	0.0118972	0.00696292	0	0	0	0	0	0	0	0	0	0	0	0	0	0	0	0	0	0	0
Eukaryota	Chlorophyta-Chlorophyta_X	Chlorophyceae	Sphaeropleales	Sphaeropleales_X	Tetradesmus	31.1828	29	0	0	0	0	0	0.00687451	0.00110419	0	0.00726998	0.00244155	0	0	0	0.00155049	0.00510618	0	0	0	0.00523262	0	0	0.00560484	0	0	0	0	0	0	0.000770778	0	0	0	0	0	0	0	0.000545483	0	0	0	0	0
Eukaryota	Alveolata-Ciliophora	Phyllopharyngea	Cyrtophoria_4	Chilodonellidae	Trithigmostoma	31.1828	29	0.00137085	0	0	0.00157974	0	0	0	0	0	0.00052586	0	0	0.00631146	0	0	0	0.000490578	0	0.000791804	0	0.00150493	0	0	0	0	0.00281309	0	0	0.00044351	0.000503998	0	0	0.00222295	0.00223003	0	0	0	0.000287892	0	0	0	0
Eukaryota	Cryptophyta-Cryptophyta_X	Cryptophyceae	Cryptomonadales	Cryptomonadales_X	Cryptomonadales_XX	30.1075	28	0.00240231	0	0.00111831	0.00183323	0	0	0	0	0	0.0150739	0	0	0	0	0	0	0	0.00214033	0.00769121	0	0	0	0	0	0	0	0	0	0.0019445	0.00119152	0	0	0	0.00163402	0	0	0.000645277	0.00125435	0	0	0.104677	0.000479981
Eukaryota	Stramenopiles-Gyrista	Diatomeae_X	Diatomeae_XX	Diatomeae_XXX	Diatomeae_XXXX	30.1075	28	0	0	0.000334147	0	0	0	0	0	0.00836416	0.00129204	0	0	0	0.0010885	0	0	0.00276969	0.00109907	0.000626458	0	0	0	0	0	0	0	0	0	0.00496141	0.0006503	0	0	0	0	0	0.00189826	0.00124758	0.00127566	0	0.00674978	0.00105335	0
Eukaryota	Rhizaria-Cercozoa	Cercozoa_X	Cercozoa_XX	Cercozoa_XXX	Cercozoa_XXXX	29.0323	27	0	0	0.00470867	0.000265516	0	0	0.000480665	0	0	0	0	0	0	0	0	0	0.000429928	0.00058722	0.00184371	0	0.00329477	0	0	0	0	0	0	0.01117	0	0.000486536	0	0.000862177	0.00259644	0	0	0.0010719	0.00047915	0	0	0.0036086	0	0
Eukaryota	Stramenopiles-Gyrista	Chrysophyceae	Ochromonadales	Ochromonadaceae	Spumella	29.0323	27	0	0	0.00389706	0.00116714	0	0	0	0	0	0	0	0	0	0	0	0	0	0	0.000772821	0	0.00986175	0	0	0	0	0.00359281	0	0	0	0	0	0.000249423	0	0	0	0	0.00222177	0	0	0	0	0
Eukaryota	Stramenopiles-Gyrista	Mediophyceae	Thalassiosirales	Thalassiosiraceae	Thalassiosira	27.957	26	0	0	0	0.00858796	0	0	0	0	0.000278526	0.000500412	0	0	0	0.000965896	0	0	0	0	0	0	0	0	0	0	0	0	0	0	0.163659	0.135068	0.00952799	0.0024002	0.00266255	0.0084612	0	0.0223406	0.00323461	0	0	0	0	0
Eukaryota	Stramenopiles-Gyrista	Mediophyceae	Thalassiosirales	Stephanodiscaceae	Cyclotella	26.8817	25	0	0	0	0.0112124	0	0	0	0	0	0	0	0	0	0	0.00128915	0	0.00104735	0.0636025	0.00159505	0	0	0	0.01158	0	0	0	0	0	0.00183007	0.0139307	0.00270626	0.000249413	0	0	0	0	0	0	0	0.00745	0	0
Eukaryota	Alveolata-Perkinsea	Perkinsida	Perkinsida_X	Perkinsida_XX	Perkinsida_XXX	26.8817	25	0	0	0.000266147	0	0	0	0	0	0.000488147	0.00389505	0	0	0	0	0.000752145	0	0	0	0.00112391	0	0	0	0	0	0	0	0	0	0	0	0.000777503	0.000224472	0.00940277	0	0	0	0	0	0	0	0	0
Eukaryota	Discoba-Euglenozoa	Euglenida	Petalomonadida	Scytomonadidae	Petalomonas	26.8817	25	0	0	0.0049345	0.0010386	0	0.0038421	0.000671398	0	0	0	0	0	0	0	0.00752611	0	0.00556662	0	0	0	0.00618952	0.00442301	0	0	0	0	0	0	0	0	0	0	0.00372587	0.00203727	0	0	0	0	0	0	0	0
Eukaryota	Chlorophyta-Chlorophyta_X	Chlorophyceae	Chlamydomonadales	Chlamydomonadales_X	Volvox	26.8817	25	0	0.00468462	0.00031026	0	0	0.00122775	0	0	0	0	0	0	0	0.000836929	0	0	0	0.00108597	0.000600943	0	0	0	0	0	0	0.00209244	0	0	0	0.000423059	0	0	0	0	0	0	0	0.000341834	0	0	0	0.000553162
Eukaryota	Alveolata-Ciliophora	Phyllopharyngea	Cyrtophoria_5	Chlamydodontidae	Chlamydodon	25.8065	24	0	0	0.000232879	0.000164368	0	0	0.000411999	0.0159824	0	0	0.0166919	0.0159509	0	0	0.000773486	0	0	0	0.000164157	0	0	0	0	0	0	0	0	0.00940635	0	0	0.000717772	0.175531	0.0131145	0	0	0.00295676	0	0	0	0	0	0
Eukaryota	Stramenopiles-Gyrista	Bacillariophyceae	Cymbellales	Cymbellaceae	Cymbella	25.8065	24	0	0	0	0	0.00648543	0	0.00641819	0	0.0167002	0.000513242	0	0	0	0.0115431	0	0	0.00704912	0.0028198	0	0	0	0.00372083	0	0	0	0	0	0	0.0102882	0	0	0.000313126	0	0.00574939	0	0	0.00112775	0.0134076	0	0	0	0
Eukaryota	Rhizaria-Cercozoa	Filosa-Sarcomonadea	Glissomonadida	Sandonidae	Sandonidae_X	25.8065	24	0.00340471	0	0.000998027	0	0	0.00414874	0	0	0	0	0	0	0	0	0.00894282	0	0	0	0.000816063	0	0.0518191	0	0.00958385	0	0	0.018302	0	0.0221803	0	0	0	0	0	0	0	0	0	0	0	0	0	0
Eukaryota	Chlorophyta-Chlorophyta_X	Chlorophyceae	Sphaeropleales	Sphaeropleales_X	Sphaeropleales_XX	25.8065	24	0	0	0	0	0	0.00625124	0	0	0.00666466	0.00474299	0	0	0	0	0.0112261	0	0.00142596	0.00354338	0.00163266	0	0.00786467	0	0.00300101	0	0	0	0	0	0	0	0	0.000284906	0	0	0	0	0	0	0	0	0	0
Eukaryota	Stramenopiles-Gyrista	Chrysophyceae	Synurales	Synuraceae	Mallomonas	24.7312	23	0.0750346	0	0.00145455	0.121775	0	0	0	0	0	0.00868441	0	0	0	0	0.000979752	0	0	0	0.00164112	0	0	0	0.00144727	0	0	0	0	0	0	0	0	0	0	0.00203143	0	0	0	0	0.0206483	0	0	0
Eukaryota	Alveolata-Apicomplexa	Gregarinomorphea	Neogregarinorida	Actinocephalidae	Monocystis	24.7312	23	0	0	0.000682	0	0	0	0.00616578	0	0	0	0	0	0	0	0	0	0.00074608	0	0	0	0.00980733	0	0	0	0	0.00681842	0	0	0	0	0	0	0	0	0	0	0	0	0	0.00325938	0	0
Eukaryota	Stramenopiles-Gyrista	Bacillariophyceae	Surirellales	Surirellaceae	Surirella	24.7312	23	0.00216074	0	0.00110009	0.000780361	0.00813386	0	0.00055819	0	0.000351757	0	0	0	0	0	0	0	0.00118037	0.00117583	0.00175768	0	0	0	0.00974277	0	0	0	0	0	0	0	0	0	0.00165572	0	0	0	0	0	0	0.0246449	0	0
Eukaryota	Chlorophyta-Chlorophyta_X	Ulvophyceae	Cladophorales	Cladophorales_X	Arnoldiella	22.5806	21	0	0	0	0	0	0.174941	0	0	0	0	0	0	0	0.00108544	0	0	0	0	0	0	0	0	0	0	0	0	0	0	0.000326086	0	0	0	0	0	0	0	0.000311959	0	0	0	0	0
Eukaryota	Rhizaria-Cercozoa	Filosa-Imbricatea	Filosa-Imbricatea_X	Novel-clade-2	Novel-clade-2_X	22.5806	21	0	0	0	0	0	0	0	0	0	0	0	0	0	0	0	0	0	0	0	0	0	0.00265381	0	0	0.00601269	0	0	0	0	0	0.00400117	0.00754926	0	0	0	0.0076345	0.00189475	0.0077806	0	0.00430703	0.0572758	0
Eukaryota	Alveolata-Dinoflagellata	Dinophyceae	Dinophyceae_X	Dinophyceae_XX	Dinophyceae_XXX	20.4301	19	0	0	0.000332684	0.000467817	0	0	0	0	0	0	0	0	0	0	0	0	0.00153621	0	0.000197125	0	0	0	0	0	0	0	0	0	0	0	0.00110426	0.00170224	0.00370918	0	0	0	0.0454903	0	0	0	0.00765129	0
Eukaryota	Chlorophyta-Chlorophyta_X	Chlorophyceae	Sphaeropleales	Sphaeropleales_X	Pseudopediastrum	20.4301	19	0	0	0	0	0	0	0	0	0.019203	0.00299464	0	0	0	0	0.0060826	0	0.0016199	0.0116015	0.000335111	0	0	0.00605947	0.00186235	0	0	0	0	0	0	0	0	0	0	0	0	0	0	0	0	0	0	0
Eukaryota	Chlorophyta-Chlorophyta_X	Chlorodendrophyceae	Chlorodendrales	Chlorodendraceae	Chlorodendrales_XX	19.3548	18	0	0	0	0	0	0	0	0	0	0	0	0	0.00774473	0.000837255	0	0	0	0	0	0	0	0	0	0	0	0	0	0	0.00282486	0.0606561	0	0	0	0.00161223	0	0	0.00286232	0.000499874	0	0.00465625	0.0150273	0
Eukaryota	Rhizaria-Cercozoa	Endomyxa	Vampyrellida	Leptophryidae	Leptophryidae_X	19.3548	18	0	0	0	0	0	0.00487871	0	0	0.000770904	0	0	0	0	0.0021844	0.00519923	0	0	0	0.00253443	0	0.00420329	0	0.0100713	0	0	0	0	0	0	0	0	0	0	0	0	0	0	0	0	0.0054711	0	0
Eukaryota	Chlorophyta-Chlorophyta_X	Chlorophyceae	Sphaeropleales	Selenastraceae	Monoraphidium	19.3548	18	0	0	0	0	0	0	0	0	0.00291055	0	0	0	0	0	0	0	0.00316802	0	0.000665309	0	0	0.00382582	0	0	0	0	0	0	0	0	0	0.000399061	0	0	0	0	0	0	0	0	0	0
Eukaryota	Rhizaria-Cercozoa	Filosa-Thecofilosea	Cryomonadida	Protaspa-lineage	Protaspa-lineage_X	19.3548	18	0	0	0	0.00384085	0	0	0	0	0	0	0	0	0	0	0	0	0	0	0.000145172	0	0	0	0	0	0	0	0	0	0.00950137	0	0.00352544	0.029526	0.0238583	0	0	0.0077351	0.00187707	0	0	0	0	0
Eukaryota	Stramenopiles-Gyrista	Bacillariophyceae	Naviculales	Sellaphoraceae	Sellaphora	19.3548	18	0.000950816	0	0	0	0	0	0.00627028	0	0	0	0	0	0	0.0210774	0.00256088	0	0	0	0.00315141	0	0	0	0.0052839	0	0	0	0	0	0	0	0	0	0	0	0	0	0	0	0	0	0	0
Eukaryota	Rhizaria-Cercozoa	Endomyxa	Vampyrellida	Thalassomyxa-lineage	Thalassomyxa	19.3548	18	0	0	0	0	0	0	0.00105599	0	0	0	0	0	0	0	0.00132888	0	0	0	0	0	0.00196285	0	0	0	0	0	0	0	0	0	0	0.000461414	0	0	0	0.00146547	0.000682292	0	0	0.00512188	0	0
Eukaryota	Stramenopiles-Gyrista	Bacillariophyceae	Naviculales	Naviculaceae	Naviculaceae_X	18.2796	17	0.0010467	0	0.00266914	0	0	0	0.00182217	0	0	0	0	0	0	0.0129213	0	0	0	0	0.000329617	0	0	0	0	0	0	0	0	0	0.00107385	0	0	0	0	0	0	0	0	0	0	0	0	0
Eukaryota	Stramenopiles-Gyrista	Chrysophyceae	Paraphysomonadales	Paraphysomonadaceae	Paraphysomonas	18.2796	17	0.0118378	0	0.000693498	0.00945233	0	0	0	0	0.000335851	0.00543297	0	0	0	0	0	0	0	0.00106799	0	0	0	0	0	0	0	0	0	0	0	0	0	0	0	0	0	0	0	0	0	0	0	0
Eukaryota	Stramenopiles-Gyrista	Bacillariophyceae	Achnanthales	Achnanthidiaceae	Planothidium	18.2796	17	0	0	0	0	0.00966659	0	0.00940555	0	0	0	0	0	0	0.0294366	0	0	0	0	0	0	0	0	0	0	0	0	0	0	0	0	0	0	0	0.00330978	0	0	0	0	0	0	0	0
Eukaryota	Alveolata-Apicomplexa	Gregarinomorphea	Neogregarinorida	Actinocephalidae	Psychodiella	18.2796	17	0	0	0	0	0	0	0	0	0.000254109	0	0	0	0	0	0	0	0	0	0	0	0	0	0	0	0	0	0	0	0	0.000652997	0	0	0	0.00243366	0	0	0.000510196	0.00069006	0	0	0	0.000788161
Eukaryota	Cryptophyta-Cryptophyta_X	Cryptophyceae	Pyrenomonadales	Pyrenomonadaceae	Rhodomonas	18.2796	17	0	0	0.00317576	0.00068049	0	0	0	0	0	0	0	0	0	0	0	0	0	0	0	0	0	0	0	0	0	0	0	0	0	0	0.00198768	0.00151728	0.0277614	0	0	0	0	0	0	0	0.00123801	0
Eukaryota	Alveolata-Ciliophora	Spirotrichea	Choreotrichida	Strobilidiidae	Strobilidiidae_X	18.2796	17	0.02044	0	0.110609	0.000557864	0	0	0	0	0	0.000999646	0	0	0	0	0	0	0	0.00197521	0	0	0	0	0	0	0	0	0	0	0	0	0.00172058	0	0	0	0	0	0	0	0	0	0	0
Eukaryota	Alveolata-Ciliophora	Spirotrichea	Hypotrichia	Hypotrichia_X	Hypotrichia_XX	17.2043	16	0.0193653	0	0.00202647	0.000179001	0	0	0.000618001	0	0	0.00451572	0	0	0	0	0	0	0	0	0.00442226	0	0	0	0	0	0	0	0	0	0	0	0.00160118	0.000329273	0	0	0	0	0	0	0	0	0	0
Eukaryota	Kathablepharidacea-Kathablepharida	Kathablepharidea	Kathablepharidida	Kathablepharidida_X	Kathablepharidida_XX	17.2043	16	0	0	0.000831684	0.0102852	0	0	0	0	0	0.00352043	0	0	0	0	0	0	0	0.00501775	0.00343358	0	0	0	0	0	0	0	0	0	0	0	0	0	0.00754315	0	0	0	0.0836036	0.002378	0	0	0	0
Eukaryota	Stramenopiles-Gyrista	Chrysophyceae	Paraphysomonadales	Lepidochromonadaceae	Lepidochromonas	17.2043	16	0.00134594	0	0.00106424	0.00319052	0	0	0	0	0	0	0	0	0	0.000886456	0	0	0	0	0.000300221	0	0	0	0	0	0	0	0	0	0	0	0	0	0.00519104	0.00212083	0	0	0	0	0	0	0	0
Eukaryota	Chlorophyta-Chlorophyta_X	Chlorophyceae	Chlamydomonadales	Chlamydomonadales_X	Pandorina	17.2043	16	0.00733358	0.00501924	0.00113299	0.0164793	0	0.0019148	0	0	0	0	0	0	0	0	0	0	0	0	0	0	0	0	0	0	0	0	0	0	0.000460275	0	0	0	0	0.00172103	0	0	0.000456646	0	0	0	0	0
Eukaryota	Chlorophyta-Chlorophyta_X	Chlorophyceae	Sphaeropleales	Sphaeropleales_X	Pediastrum	17.2043	16	0	0	0	0	0	0	0	0	0.00353656	0.00797369	0	0	0	0	0.00579933	0	0.00126431	0.00737333	0.000618645	0	0	0	0	0	0	0	0	0	0	0	0	0	0	0	0	0	0	0	0	0	0	0
Eukaryota	Alveolata-Ciliophora	Oligohymenophorea	Peritrichia_2	Sessilida	Sessilida_X	17.2043	16	0	0	0	0.000240364	0	0	0	0.0376728	0	0.00202901	0	0.0269939	0	0	0.00139236	0	0	0.00411049	0	0	0	0	0	0	0	0	0	0	0	0	0	0	0	0	0	0	0	0	0	0	0	0
Eukaryota	Stramenopiles-Gyrista	Chrysophyceae	Chrysophyceae_Clade-EC2H	Chrysophyceae_Clade-EC2H_X	Chrysophyceae_Clade-EC2H_XX	16.129	15	0	0	0	0.000265518	0	0	0	0	0	0.00108353	0	0	0	0	0	0	0	0	0	0	0	0	0	0	0	0	0	0	0	0	0.00270545	0.00037412	0.00296727	0	0	0	0.00164721	0.000230387	0	0	0	0
Eukaryota	Stramenopiles-Gyrista	Bacillariophyceae	Achnanthales	Cocconeidaceae	Cocconeis	16.129	15	0	0	0	0	0	0	0.00221242	0	0	0	0	0	0	0.0482825	0	0	0	0	0.000178491	0	0	0	0.00309727	0	0	0	0	0	0.00572661	0	0	0	0	0	0	0	0	0	0	0	0	0
Eukaryota	Stramenopiles-Gyrista	Peronosporomycetes	Peronosporomycetes_X	Peronosporales	Peronosporales_X	16.129	15	0	0	0	0	0	0	0.00164174	0	0.000701491	0.00529846	0	0	0	0	0	0	0	0	0.000978949	0	0	0	0	0	0	0	0	0	0	0	0	0	0.00302979	0	0	0	0	0	0	0	0	0
Eukaryota	Stramenopiles-Gyrista	Peronosporomycetes	Peronosporomycetes_X	Peronosporomycetes_XX	Peronosporomycetes_XXX	16.129	15	0	0	0.000415855	0	0	0	0.00137237	0	0.000814038	0	0	0	0	0	0.00433207	0	0	0	0.000791777	0	0	0	0.00279806	0	0	0	0	0	0	0	0	0.000656365	0	0	0	0	0	0	0	0	0	0
Eukaryota	Rhizaria-Cercozoa	Filosa-Sarcomonadea	Cercomonadida	Cercomonadidae	Cercomonas	15.0538	14	0	0	0.00058298	0.000357154	0	0	0	0	0	0	0	0	0	0	0	0	0	0	0.000319145	0	0.00232006	0	0	0	0	0	0	0	0	0	0	0	0	0	0	0	0	0	0	0	0	0
Eukaryota	Stramenopiles-Gyrista	Peronosporomycetes	Peronosporomycetes_X	Peronosporomycetes_XX	Chlamydomyzium	15.0538	14	0.00175258	0	0.00149708	0.000177012	0	0	0	0	0	0	0	0	0	0	0	0	0	0	0.00108227	0	0	0.00371332	0	0	0	0	0	0	0	0	0	0	0	0	0	0	0	0	0	0	0	0
Eukaryota	Chlorophyta-Chlorophyta_X	Chlorophyceae	Chlamydomonadales	Chlamydomonadales_X	Chlorococcum	15.0538	14	0	0	0.0073971	0	0	0	0	0	0	0	0	0	0	0.00873087	0.00145006	0	0	0	0.111339	0	0.00148811	0	0.0305359	0	0	0	0	0	0.000887686	0	0	0	0	0	0	0	0	0	0	0	0.00157532	0
Eukaryota	Cryptophyta-Cryptophyta_X	Cryptophyceae	Cryptomonadales	Hemiselmidaceae	Hemiselmis	15.0538	14	0	0.00917215	0	0	0	0	0	0	0	0	0	0	0.00840055	0	0	0	0	0	0	0	0	0	0	0	0	0	0	0	0.000389055	0	0	0.000835534	0	0.00202	0	0	0.00110177	0	0	0	0.0305678	0.000488084
Eukaryota	Stramenopiles-Gyrista	Bacillariophyceae	Fragilariales	Staurosiraceae	Staurosira	15.0538	14	0	0	0	0	0	0	0	0	0	0	0	0	0	0	0	0	0	0	0	0	0	0	0	0	0	0	0	0	0	0	0	0.000212001	0	0	0	0.00101399	0	0	0	0	0	0
Eukaryota	Chlorophyta-Chlorophyta_X	Chlorophyceae	Sphaeropleales	Sphaeropleales_X	Acutodesmus	13.9785	13	0	0	0	0	0	0	0	0	0.00165281	0.000536713	0	0	0	0	0.00152439	0	0	0	0.000373018	0	0	0	0.00572787	0	0	0	0	0	0	0	0	0	0	0	0	0	0	0	0	0	0	0
Eukaryota	Ancyromonadida-Ancyromonadida_X	Ancyromonadida_XX	Ancyromonadida_XXX	Ancyromonadida_Group-1	Ancyromonadida_Group-1_X	13.9785	13	0	0	0.000216244	0	0	0	0.000411998	0	0	0	0	0	0	0	0.000618791	0	0	0	0.000106383	0	0	0	0.00115782	0	0	0	0	0	0	0	0	0	0	0	0	0.000326796	0	0	0	0	0	0
Eukaryota	Chlorophyta-Chlorophyta_X	Chlorophyceae	Sphaeropleales	Sphaeropleales_X	Coelastrella	13.9785	13	0	0	0	0	0	0.00796072	0	0	0.000908507	0	0	0	0	0	0.0191626	0	0.00106668	0	0	0	0.00219275	0	0.00346068	0	0	0	0	0	0	0	0	0	0	0	0	0	0	0	0	0	0	0
Eukaryota	Chlorophyta-Chlorophyta_X	Chlorophyceae	Sphaeropleales	Sphaeropleales_X	Coelastrum	13.9785	13	0	0	0	0	0	0	0	0	0.000911417	0.00569233	0	0	0	0	0.00277712	0	0	0.00415837	0.000247501	0	0	0	0	0	0	0	0	0	0	0	0	0	0	0	0	0	0	0	0	0	0	0
Eukaryota	Stramenopiles-Gyrista	Bacillariophyceae	Naviculales	Diadesmidaceae	Diadesmis	13.9785	13	0	0	0.000617238	0	0	0	0.00155366	0	0	0	0	0	0	0.00256422	0	0	0	0	0.000322507	0	0	0	0	0	0	0	0	0	0	0	0	0	0	0	0	0	0	0	0	0.00334445	0	0
Eukaryota	Stramenopiles-Bigyra	Sagenista	Labyrinthulomycetes	Amphifilaceae	Fibrophrys	13.9785	13	0	0	0	0	0	0	0.00103599	0	0	0	0	0	0	0.000787693	0	0	0	0	0.00310321	0	0	0	0.00735104	0	0	0	0	0	0	0	0	0	0	0	0	0	0	0	0	0	0	0
Eukaryota	Rhizaria-Cercozoa	Filosa-Sarcomonadea	Glissomonadida	Glissomonadida_X	Glissomonadida_XX	13.9785	13	0	0	0.000282781	0	0.0099129	0	0	0	0	0	0	0	0	0	0.000979752	0	0	0	0.000705603	0	0.0116605	0	0	0	0	0	0	0	0	0	0	0	0	0	0	0	0	0	0	0	0	0
Eukaryota	Stramenopiles-Gyrista	Chrysophyceae	Hydrurales	Hydrurales_X	Hydrurales_XX	13.9785	13	0	0	0.00258829	0.000900862	0	0	0	0	0	0	0	0	0	0	0	0	0	0	0.00595541	0	0	0	0	0	0	0	0	0	0.000606894	0	0	0	0	0	0	0	0	0	0	0	0	0
Eukaryota	Stramenopiles-Gyrista	Dictyochophyceae	Dictyochophyceae_X	Pedinellales	Pedinellales_X	13.9785	13	0.0175112	0	0.00302742	0.000644925	0	0	0	0	0	0.000987556	0	0	0	0	0	0	0	0	0	0	0	0	0	0	0	0	0	0	0	0	0	0.000723298	0	0	0	0	0.00133304	0	0	0	0	0
Eukaryota	Stramenopiles-Gyrista	Bacillariophyceae	Bacillariales	Bacillariaceae	Tryblionella	13.9785	13	0.000601445	0	0	0	0	0	0	0	0	0	0	0	0	0	0	0	0	0	0	0	0	0	0	0	0	0	0	0	0.00182445	0	0	0	0	0	0	0	0.00051946	0	0	0.0158263	0	0
Eukaryota	Stramenopiles-Bigyra	Sagenista	Labyrinthulomycetes	Amphifilaceae	Amphifilaceae_X	12.9032	12	0	0	0	0	0.00926765	0	0.000845374	0	0.000976295	0	0	0	0	0	0	0	0	0	0.000875741	0	0	0	0.00280473	0	0	0	0	0	0	0	0	0	0	0	0	0	0	0	0	0	0	0
Eukaryota	Chlorophyta-Chlorophyta_X	Chlorophyceae	Chlamydomonadales	Chlamydomonadales_X	Carteria	12.9032	12	0.00231168	0	0.00578286	0.00079621	0	0	0	0	0	0.00059292	0	0	0	0	0	0	0	0	0.0048748	0	0	0	0	0	0	0	0	0	0	0	0	0	0	0	0	0	0	0	0	0	0	0
Eukaryota	Chlorophyta-Chlorophyta_X	Trebouxiophyceae	Chlorellales	Chlorellales_X	Chlorellales_XX	12.9032	12	0	0	0	0	0	0	0	0	0.00125734	0	0	0	0	0	0	0	0.00262399	0	0	0	0	0	0	0	0	0	0	0	0	0.00304747	0.00433369	0.00131036	0	0	0	0	0.00242107	0.00300433	0	0	0	0
Eukaryota	Alveolata-Dinoflagellata	Syndiniales	Dino-Group-II	Dino-Group-II-Clade-2	Dino-Group-II-Clade-2_X	12.9032	12	0	0	0	0	0	0	0	0	0	0	0	0	0	0	0	0	0	0	0	0	0	0	0	0	0	0	0	0	0	0	0	0.000249413	0	0	0	0	0.000897603	0.000346365	0	0	0	0
Eukaryota	Stramenopiles-Gyrista	Mediophyceae	Thalassiosirales	Stephanodiscaceae	Discostella	12.9032	12	0	0	0	0.000484862	0	0	0	0	0	0.00569092	0	0	0	0	0.00116723	0	0	0.00296228	0	0	0	0	0	0	0	0	0	0	0	0	0	0	0	0	0	0	0	0	0	0	0	0
Eukaryota	Rhizaria-Cercozoa	Filosa-Sarcomonadea	Glissomonadida	Allapsidae	Group-Te	12.9032	12	0	0	0	0	0	0	0.00137333	0	0	0	0	0	0	0	0	0	0	0	0.000628627	0	0.0109336	0	0.0047337	0	0	0.00266756	0	0	0	0	0	0	0	0	0	0	0	0	0	0	0	0
Eukaryota	Alveolata-Ciliophora	Spirotrichea	Hypotrichia	Halteriidae	Halteria	12.9032	12	0.0447344	0	0.0029073	0.000730242	0	0	0	0	0	0	0	0	0	0	0	0	0	0	0.000344809	0	0	0	0	0	0	0	0	0	0	0	0	0	0	0	0	0	0	0	0	0	0	0
Eukaryota	Stramenopiles-Gyrista	Peronosporomycetes	Peronosporomycetes_X	Peronosporales	Lagenidium	12.9032	12	0	0	0	0	0	0	0.00153558	0	0.0040692	0.00322855	0	0	0	0	0.0025783	0	0	0	0.00120192	0	0	0	0	0	0	0	0	0	0	0	0	0	0	0	0	0	0	0	0	0	0	0
Eukaryota	Tubulinea-Tubulinea_X	Elardia	Euamoebida	Nolandellidae	Nolandellidae_X	12.9032	12	0.000747729	0.00452425	0.00083171	0.00049785	0.00571694	0	0	0	0	0	0	0	0	0	0	0	0	0	0	0	0	0	0	0	0	0	0	0	0	0	0	0	0	0	0	0.00120829	0	0	0	0	0	0
Eukaryota	Stramenopiles-Gyrista	Bacillariophyceae	Naviculales	Pinnulariaceae	Pinnularia	12.9032	12	0	0	0.0038437	0.00197031	0	0	0	0	0	0	0	0	0	0	0	0	0.000798616	0	0.00416122	0	0	0	0	0	0	0	0	0	0	0	0	0.00131207	0	0	0	0.000548785	0	0	0	0.0187434	0	0
Eukaryota	Stramenopiles-Gyrista	Bacillariophyceae	Fragilariales	Staurosiraceae	Pseudostaurosira	12.9032	12	0	0	0	0	0	0	0.00181254	0	0	0	0	0	0	0.00125739	0	0	0	0	0	0	0	0	0	0	0	0	0	0	0.000303744	0	0	0	0	0	0	0	0	0	0	0	0	0
Eukaryota	Stramenopiles-Gyrista	Bacillariophyceae	Fragilariales	Staurosiraceae	Pseudostaurosiropsis	12.9032	12	0	0	0	0	0	0	0.0018154	0	0	0	0	0	0	0.00115352	0	0	0	0	0	0	0	0	0	0	0	0	0	0	0	0	0	0	0	0	0	0	0	0.000268949	0	0	0	0
Eukaryota	Stramenopiles-Gyrista	Peronosporomycetes	Peronosporomycetes_X	Peronosporales	Pythium	12.9032	12	0	0	0	0	0.0170337	0	0.00615063	0	0	0	0	0	0	0	0	0	0	0	0.00605994	0	0.00177416	0	0	0	0	0	0	0	0	0	0	0	0.00250766	0	0	0	0	0	0	0	0	0
Eukaryota	Stramenopiles-Gyrista	Bacillariophyceae	Naviculales	Stauroneidaceae	Stauroneis	12.9032	12	0	0	0	0	0.0132023	0	0.00332991	0	0	0	0	0	0	0.0212666	0	0	0	0	0.00125779	0	0	0	0	0	0	0	0	0	0	0	0	0	0	0	0	0	0	0	0	0	0	0
Eukaryota	Rhizaria-Cercozoa	Filosa-Sarcomonadea	Glissomonadida	Allapsidae	Teretomonas	12.9032	12	0.000952759	0	0.00070024	0	0	0	0	0	0	0	0	0	0	0	0	0	0	0	0.00035132	0	0.00400264	0	0	0	0	0	0	0	0	0	0	0	0	0	0	0	0	0	0	0	0	0
Eukaryota	Chlorophyta-Chlorophyta_X	Chlorophyceae	Chlamydomonadales	Chlamydomonadales_X	Tetracystis	12.9032	12	0.000604397	0	0.00160392	0	0	0	0	0	0	0	0	0	0	0	0	0	0	0	0.00189152	0	0	0	0	0	0	0	0	0	0	0	0	0	0	0	0	0	0	0	0	0	0	0
Eukaryota	Chlorophyta-Chlorophyta_X	Chlorophyceae	Sphaeropleales	Sphaeropleales_X	Tetraedron	12.9032	12	0	0	0	0	0	0.0041121	0	0	0	0.00810073	0	0	0	0	0.00106545	0	0	0	0	0	0	0	0	0	0	0	0	0	0	0	0	0	0	0	0	0	0	0	0	0	0	0
Eukaryota	Stramenopiles-Gyrista	Bacillariophyceae	Achnanthales	Achnanthidiaceae	Achnanthidium	11.828	11	0	0	0	0	0	0	0	0	0.00284001	0	0	0	0	0.000715087	0	0	0	0	0.000378058	0	0	0	0	0	0	0	0	0	0	0	0	0	0	0	0	0	0	0	0	0	0	0
Eukaryota	Stramenopiles-Gyrista	Bacillariophyceae	Bacillariales	Bacillariaceae	Bacillaria	11.828	11	0	0	0	0	0	0	0.00122844	0	0	0	0	0	0	0	0	0	0	0	0.00019173	0	0	0	0	0	0	0	0	0	0.00338334	0	0.00231896	0	0	0.00419279	0	0.000553121	0	0	0	0	0	0
Eukaryota	Stramenopiles-Bigyra	Bicoecea	Bicoecales	Bicoecaceae	Bicoecaceae_X	11.828	11	0.000706198	0	0.000613951	0.00194001	0	0	0	0	0.000870258	0	0	0	0	0	0	0	0	0.00100704	0.00024178	0	0	0	0	0	0	0	0	0	0	0	0	0	0	0	0	0	0	0	0	0	0	0
Eukaryota	Chlorophyta-Chlorophyta_X	Trebouxiophyceae	Trebouxiophyceae_X	Trebouxiophyceae_XX	Choricystis	11.828	11	0	0	0	0	0	0	0	0	0.00345545	0	0	0	0	0	0	0	0.0102768	0	0.00106765	0	0	0.00459757	0.00153027	0	0	0	0	0	0	0	0	0.000947773	0	0	0	0	0	0	0	0	0	0
Eukaryota	Rhizaria-Cercozoa	Filosa-Thecofilosea	Filosa-Thecofilosea_X	Filosa-Thecofilosea_XX	Filosa-Thecofilosea_XXX	11.828	11	0	0	0	0	0	0	0	0	0.000297133	0	0	0	0	0	0	0	0	0	0	0	0	0	0	0	0	0	0	0	0	0	0	0.000988781	0	0	0	0	0	0	0	0.00244453	0	0
Eukaryota	Chlorophyta-Chlorophyta_X	Chlorophyceae	Chlamydomonadales	Chlamydomonadales_X	Gonium	11.828	11	0.00115048	0	0.00197512	0.003378	0	0	0	0	0.00173026	0	0	0	0	0	0	0	0	0	0.000193088	0	0	0	0	0	0	0	0	0	0	0	0	0	0	0	0	0	0	0	0	0	0	0
Eukaryota	Stramenopiles-Gyrista	Chrysophyceae	Hibberdiales	Hibberdiales_X	Hibberdiales_XX	11.828	11	0.000631076	0	0.00269439	0.00527538	0	0	0	0	0	0	0	0	0	0	0	0	0	0	0.000176409	0	0	0	0	0	0	0	0	0	0	0	0	0	0	0	0	0	0	0	0	0	0	0
Eukaryota	Stramenopiles-Gyrista	Eustigmatophyceae	Eustigmatophyceae_X	Eustigmatophyceae_XX	Monodus	11.828	11	0	0	0	0	0	0	0	0	0	0	0	0	0	0	0	0	0	0	0.000579569	0	0	0	0	0	0	0	0	0	0	0	0	0.000363006	0	0	0	0	0	0	0	0	0	0
Eukaryota	Chlorophyta-Chlorophyta_X	Trebouxiophyceae	Chlorellales	Chlorellales_X	Nannochloris	11.828	11	0	0	0	0	0	0	0	0	0.00177901	0	0	0	0	0	0	0	0.000729938	0	0	0	0	0.00477616	0	0	0	0	0	0	0	0.00274141	0	0.00247167	0	0	0	0	0.00108051	0.00502946	0	0.00196032	0	0
Eukaryota	Stramenopiles-Gyrista	Eustigmatophyceae	Eustigmatophyceae_X	Eustigmatophyceae_XX	Nannochloropsis	11.828	11	0	0	0	0	0	0	0	0	0.000700471	0	0	0	0	0	0	0	0	0.000587225	0	0	0	0	0	0	0	0	0	0	0	0	0	0.00203195	0	0	0	0	0.00607909	0.0608636	0	0.0291016	0	0
Eukaryota	Rhizaria-Cercozoa	Filosa-Sarcomonadea	Cercomonadida	Cercomonadidae	Neocercomonas	11.828	11	0	0	0	0	0	0	0	0	0	0	0	0	0	0	0	0	0	0	0	0	0.00273308	0	0	0	0	0	0	0	0	0	0	0	0	0	0	0	0	0	0	0	0	0
Eukaryota	Stramenopiles-Gyrista	Chrysophyceae	Ochromonadales	Ochromonadales_clade-XII	Ochromonadales_clade-XII_X	11.828	11	0	0	0.00126908	0	0	0	0	0	0.00157493	0	0	0	0	0	0	0	0.000681662	0	0.000947783	0	0.00118798	0	0	0	0	0	0	0	0	0	0	0	0	0	0	0	0	0	0	0	0	0
Eukaryota	Stramenopiles-Gyrista	Mediophyceae	Thalassiosirales	Skeletonemaceae	Skeletonema	11.828	11	0	0	0	0	0	0	0	0	0	0	0	0	0.00707078	0	0	0	0	0	0	0	0	0	0	0	0	0	0	0	0.115329	0.00535928	0	0	0	0.00330792	0	0.00152976	0.0418966	0.00300255	0	0.0109835	0	0
Eukaryota	Rhizaria-Cercozoa	Filosa-Imbricatea	Euglyphida	Trinematidae	Trinema	11.828	11	0	0	0	0	0	0	0	0	0	0	0	0	0	0	0	0	0.000859866	0	0	0	0.012484	0	0	0	0	0	0	0.0146974	0	0	0	0	0	0	0	0	0	0	0	0	0	0
Eukaryota	Opisthokonta-Ichthyosporea	Ichthyophonida	Abeoformidae	Abeoformidae_Group_MAIP_2	Abeoformidae_Group_MAIP_2_X	10.7527	10	0	0	0	0	0	0	0	0	0.00330548	0.00165877	0	0	0	0	0	0	0.00419891	0	0.000899422	0	0	0	0	0	0	0	0	0	0	0	0	0	0	0	0	0	0	0	0	0	0	0
Eukaryota	Alveolata-Chrompodellids	Colpodellidea	Colpodellida	Alphamonaceae	Alphamonas	10.7527	10	0.000955474	0	0.00104795	0	0	0	0	0	0	0.000989363	0	0	0	0	0	0	0	0	0	0	0	0	0.002061	0	0	0	0	0	0	0	0	0	0	0	0	0	0	0	0	0	0	0
Eukaryota	Cryptophyta-Cryptophyta_X	Cryptophyceae	Cryptomonadales	Hemiselmidaceae	Chroomonas	10.7527	10	0.00253915	0	0.00358371	0.00247582	0	0	0	0	0	0	0	0	0	0	0	0	0	0	0.0100989	0	0	0	0	0	0	0	0	0	0	0	0	0	0	0	0	0	0	0	0	0	0	0
Eukaryota	Alveolata-Chrompodellids	Colpodellidea	Colpodellida	Colpodellida_CHR1	Colpodellida_CHR1_X	10.7527	10	0	0	0	0	0	0	0	0	0.000636714	0.000960287	0	0	0	0	0	0	0.00270242	0	0.000502636	0	0	0	0	0	0	0	0	0	0	0	0	0	0	0	0	0	0	0	0	0	0	0
Eukaryota	Stramenopiles-Gyrista	Mediophyceae	Thalassiosirales	Stephanodiscaceae	Cyclostephanos	10.7527	10	0	0	0	0.00409756	0	0	0	0	0	0	0	0	0	0	0	0	0	0.00111344	0	0	0	0	0	0	0	0	0	0	0	0.000993761	0	0	0	0	0	0	0	0	0	0	0	0
Eukaryota	Stramenopiles-Bigyra	Sagenista	Labyrinthulomycetes	Labyrinthulaceae	Labyrinthula	10.7527	10	0	0	0	0	0	0	0	0	0	0	0	0	0	0	0	0	0	0	0	0	0	0	0	0	0	0	0	0	0	0	0	0.00308004	0	0	0	0	0	0	0	0	0	0
Eukaryota	Stramenopiles-Bigyra	Opalozoa	Opalozoa_X	MAST-12	MAST-12C	10.7527	10	0	0	0	0	0	0	0	0	0.0004457	0	0	0	0	0	0	0	0	0	0.00259367	0	0.00423445	0	0.00366643	0	0	0	0	0	0	0	0	0	0	0	0	0	0	0	0	0	0	0
Eukaryota	Rhizaria-Cercozoa	Novel-clade-10-12	Novel-clade-12	NC12B-lineage	NC12B-lineage_X	10.7527	10	0	0	0.00195493	0	0	0	0	0	0	0	0	0	0	0	0.00672503	0	0	0	0	0	0.00511228	0	0.00241733	0	0	0	0	0	0	0	0	0	0	0	0	0	0	0	0	0	0	0
Eukaryota	Stramenopiles-Bigyra	Sagenista	Labyrinthulomycetes	Oblongichytridiaceae	Oblongichytrium	10.7527	10	0	0	0	0	0	0	0	0	0	0	0	0	0	0	0	0	0	0	0	0	0	0	0	0	0	0	0	0	0.000513538	0	0.00160118	0.000436473	0.0082836	0	0	0.000538817	0	0	0	0.003725	0	0
Eukaryota	Chlorophyta-Chlorophyta_X	Trebouxiophyceae	Chlorellales	Chlorellales_X	Oocystis	10.7527	10	0	0	0	0	0	0.0020018	0	0	0	0.00130148	0	0	0	0	0	0	0	0	0	0	0	0.00984136	0	0	0	0	0	0	0	0	0	0	0	0	0	0	0	0	0	0	0	0
Eukaryota	Alveolata-Ciliophora	Spirotrichea	Hypotrichia	Oxytrichidae	Oxytricha	10.7527	10	0.00824789	0	0.00385566	0	0	0	0	0	0	0	0	0	0	0	0	0	0	0	0.0012884	0	0	0	0	0	0	0	0	0	0	0	0	0	0	0	0	0	0	0	0	0	0	0
Eukaryota	Alveolata-Ciliophora	Phyllopharyngea	Suctoria	PHYLL_2	PHYLL_2_X	10.7527	10	0	0	0	0	0	0	0.000411998	0	0	0	0	0	0	0	0	0	0	0	0.000145068	0	0	0	0	0	0	0	0	0	0	0	0	0	0	0	0	0.000356551	0	0	0.0145753	0	0	0
Eukaryota	Rhizaria-Cercozoa	Endomyxa	Vampyrellida	Leptophryidae	Planctomyxa	10.7527	10	0	0	0	0	0	0	0	0	0	0	0	0	0	0	0.00978167	0	0	0	0.000460858	0	0	0.00422514	0.00230899	0	0	0	0	0	0	0	0	0	0	0	0	0	0	0	0	0	0	0
Eukaryota	Alveolata-Ciliophora	Spirotrichea	Choreotrichida	Strobilidiidae	Rimostrombidium	10.7527	10	0.00168017	0	0.0041884	0	0	0	0	0	0	0.00260901	0	0	0	0	0	0	0	0	0	0	0	0	0	0	0	0	0	0	0	0	0	0	0	0	0	0	0	0	0	0	0	0
Eukaryota	Alveolata-Ciliophora	Spirotrichea	Oligotrichida	Strombidiidae	Strombidiidae_X	10.7527	10	0	0	0	0	0	0	0	0	0	0	0	0	0	0	0	0	0	0	0	0	0	0	0	0	0	0	0	0	0	0	0.0882547	0	0.0333174	0	0	0	0	0	0	0	0.0238901	0
Eukaryota	Alveolata-Dinoflagellata	Dinophyceae	Peridiniales	Thoracosphaeraceae	Thoracosphaeraceae_X	10.7527	10	0	0	0	0	0	0	0	0	0	0	0	0	0	0	0	0	0	0	0.000618957	0	0	0.0085848	0.00289455	0	0	0	0	0	0	0	0	0.000263579	0	0	0	0	0.000932709	0	0	0	0	0
Eukaryota	Rhizaria-Cercozoa	Novel-clade-10-12	Tremulida	Tremulidae	Tremula	10.7527	10	0	0	0.000515678	0.000139081	0	0	0	0	0	0	0	0	0	0	0	0	0	0	0.000164408	0	0.00125777	0	0	0	0	0	0	0	0	0	0	0	0	0	0	0	0	0	0	0	0	0
Eukaryota	Rhizaria-Cercozoa	Filosa-Sarcomonadea	Glissomonadida	Bodomorphidae	Bodomorpha	9.67742	9	0.0112977	0	0.000766933	0.000460318	0	0	0	0	0	0	0	0	0	0	0	0	0	0	0	0	0.00102157	0	0.00867923	0	0	0	0	0	0	0	0	0	0	0	0	0	0	0	0	0	0	0
Eukaryota	Chlorophyta-Chlorophyta_X	Trebouxiophyceae	Chlorellales	Chlorellales_X	Chlorella	9.67742	9	0	0	0	0.000745979	0	0	0	0	0	0	0	0	0	0	0.00239159	0	0	0	0	0	0	0	0	0	0	0	0	0	0	0	0	0	0	0	0	0	0	0	0	0	0	0
Eukaryota	Chlorophyta-Chlorophyta_X	Chlorophyceae	Chlamydomonadales	Chlamydomonadales_X	Chlorochytrium	9.67742	9	0	0	0	0	0	0.00207807	0.00182507	0	0	0	0	0	0	0.0202035	0	0	0	0	0.00218357	0	0.0011458	0	0	0	0	0	0	0	0	0	0	0	0	0	0	0	0	0	0	0	0	0
Eukaryota	Chlorophyta-Chlorophyta_X	Chlorophyta_XX	Chlorophyta_XXX	Chlorophyta_XXXX	Chlorophyta_XXXXX	9.67742	9	0	0	0	0	0	0.00194023	0	0	0	0	0	0	0	0	0	0	0	0	0	0	0	0	0	0	0	0	0	0	0	0	0	0.000469123	0	0	0	0	0	0	0	0	0.000926944	0.0100401
Eukaryota	Stramenopiles-Gyrista	Chrysophyceae	Chrysosaccales	Chrysosaccaceae	Chrysosaccus	9.67742	9	0.0011197	0	0.00118837	0.000408241	0	0	0	0	0	0	0	0	0	0	0	0	0	0	0.000194174	0	0	0	0	0	0	0	0	0	0	0	0	0	0	0	0	0	0	0	0	0	0	0
Eukaryota	Stramenopiles-Gyrista	Bacillariophyceae	Naviculales	Stauroneidaceae	Craticula	9.67742	9	0.00249297	0	0.030934	0.000619542	0	0	0	0	0	0	0	0	0	0.000865227	0	0	0	0	0.00187743	0	0	0	0	0	0	0	0	0	0	0	0	0	0	0	0	0	0	0	0	0	0	0
Eukaryota	Stramenopiles-Gyrista	Bacillariophyceae	Bacillariales	Bacillariaceae	Cylindrotheca	9.67742	9	0	0	0	0	0	0	0.00154335	0	0	0	0	0	0	0	0	0	0	0	0	0	0	0	0	0	0	0	0	0	0.00621319	0	0	0.00119244	0	0	0	0.00265525	0.0107956	0	0	0	0.00382547	0
Eukaryota	Stramenopiles-Gyrista	Bacillariophyceae	Cymbellales	Anomoeoneidaceae	Dickieia	9.67742	9	0	0	0.000382997	0	0	0	0	0	0	0	0	0	0	0.00182409	0	0	0	0	0	0	0	0	0	0	0	0	0	0	0.000449637	0	0.00270545	0.00123908	0	0.00199719	0	0.000638934	0	0	0	0	0	0
Eukaryota	Stramenopiles-Gyrista	Bacillariophyceae	Surirellales	Entomoneidaceae	Entomoneis	9.67742	9	0	0	0.000311903	0	0	0	0	0	0	0	0	0	0	0	0	0	0	0	0.000189119	0	0	0	0	0	0	0	0	0	0	0	0	0	0	0	0	0.00154483	0	0	0	0.00470714	0	0
Eukaryota	Stramenopiles-Gyrista	Bacillariophyceae	Naviculales	Naviculaceae	Hippodonta	9.67742	9	0.00111308	0	0	0	0	0	0.00114313	0	0	0	0	0	0	0.000925626	0	0	0.00111668	0	0.000271957	0	0	0	0.00281373	0	0	0	0	0	0.000430755	0	0	0.000166574	0	0	0	0	0	0	0	0.00342904	0	0
Eukaryota	Chlorophyta-Chlorophyta_X	Chlorophyceae	Sphaeropleales	Sphaeropleales_X	Hydrodictyon	9.67742	9	0	0	0	0	0	0	0	0	0.000363515	0	0	0	0	0	0	0	0	0	0	0	0	0	0.00182734	0	0	0	0	0	0	0	0	0	0	0	0	0	0	0	0	0	0	0
Eukaryota	Stramenopiles-Gyrista	Hyphochytriomyceta	Hyphochytriales	Hyphochrytriaceae	Hyphochytrium	9.67742	9	0	0	0	0	0	0.00288941	0	0	0	0	0	0	0	0	0.00221734	0	0	0	0.00024178	0	0.00339232	0.00282801	0.00221888	0	0	0.00207477	0	0	0	0	0	0	0	0	0	0	0	0	0	0	0	0
Eukaryota	Chlorophyta-Chlorophyta_X	Chlorophyceae	Sphaeropleales	Sphaeropleales_X	Kirchneriella	9.67742	9	0	0	0	0	0	0	0	0	0	0	0	0	0	0	0	0	0	0	0.000280009	0	0	0.0081589	0.00489715	0	0	0	0	0	0	0	0	0	0	0	0	0	0	0	0	0	0	0
Eukaryota	Chlorophyta-Chlorophyta_X	Chlorophyceae	Sphaeropleales	Sphaeropleales_X	Lacunastrum	9.67742	9	0	0	0	0	0	0	0	0	0.000589351	0	0	0	0	0	0	0	0	0.00324852	0	0	0	0	0.00420307	0	0	0	0	0	0	0	0	0	0	0	0	0	0	0	0	0	0	0
Eukaryota	Alveolata-Apicomplexa	Gregarinomorphea	Eugregarinorida	Gregarinidae	Leidyana1	9.67742	9	0	0	0	0.000404599	0	0	0.0021287	0	0.000551826	0	0	0	0	0	0	0	0	0	0	0	0.0325959	0	0	0	0	0	0	0	0	0	0	0	0	0	0	0	0	0	0	0	0	0
Eukaryota	Chlorophyta-Chlorophyta_X	Chlorophyceae	Sphaeropleales	Sphaeropleales_X	Mychonastes	9.67742	9	0	0	0	0	0	0	0	0	0	0	0	0	0	0	0	0	0	0	0	0	0	0	0	0	0	0	0	0	0	0	0	0.00209113	0	0	0	0	0	0	0	0	0	0
Eukaryota	Discoba-Euglenozoa	Euglenida	Petalomonadida	Scytomonadidae	Notosolenus	9.67742	9	0	0	0.00122721	0.000185195	0	0	0	0	0	0	0	0	0	0	0	0	0	0	0.00444514	0	0	0	0	0	0	0	0	0	0.000890541	0	0	0.000347276	0.0157626	0.00952803	0	0	0	0	0	0	0	0
Eukaryota	Rhizaria-Cercozoa	Filosa-Imbricatea	Thaumatomonadida	Peregriniidae	Peregrinia	9.67742	9	0	0	0	0	0	0	0	0	0	0	0	0	0	0	0	0	0	0	0.000203133	0	0.00284786	0	0	0	0	0	0	0	0	0	0	0.000237732	0	0	0	0	0	0	0	0	0	0
Eukaryota	Stramenopiles-Gyrista	Bacillariophyceae	Fragilariales	Fragilariaceae	Punctastriata	9.67742	9	0	0	0	0	0	0	0	0	0	0	0	0	0	0	0.00510997	0	0	0	0	0	0	0	0	0	0	0	0	0	0	0	0	0	0	0	0	0	0	0	0	0	0	0
Eukaryota	Chlorophyta-Chlorophyta_X	Chlorophyta_XX	Chlorophyta_XXX	Chlorophyta_XXXX	Scotinosphaera	9.67742	9	0	0	0	0	0	0.0040151	0	0	0	0	0	0	0	0	0.004861	0	0	0	0.0139042	0	0.00678692	0	0.00347338	0	0	0	0	0	0	0	0	0	0	0	0	0	0	0	0	0	0	0
Eukaryota	Rhizaria-Cercozoa	Filosa-Imbricatea	Spongomonadida	Spongomonadidae	Spongomonas	9.67742	9	0	0	0	0	0	0	0	0	0	0	0	0	0	0	0	0	0	0	0	0	0	0	0	0	0	0.00207246	0	0	0	0	0	0	0	0	0	0	0	0	0	0	0	0.000394097
Eukaryota	Stramenopiles-Gyrista	Bacillariophyceae	Licmophorales	Ulnariaceae	Ulnaria	9.67742	9	0	0	0	0	0	0	0	0	0.000684825	0.000427606	0	0	0	0	0	0	0.00207031	0	0	0	0	0	0	0	0	0	0	0	0	0	0	0	0	0	0	0	0	0	0	0	0	0
Eukaryota	Rhizaria-Cercozoa	Filosa-Sarcomonadea	Glissomonadida	Allapsidae	Viridiraptor	9.67742	9	0	0	0.000316045	0.000695421	0	0	0	0	0	0	0	0	0	0	0.00133818	0	0	0	0.000325298	0	0	0	0	0	0	0	0	0	0	0	0	0	0	0	0	0	0	0	0	0	0	0
Eukaryota	Chlorophyta-Chlorophyta_X	Chlorophyceae	Sphaeropleales	Sphaeropleales_X	Ankistrodesmus	8.60215	8	0	0	0	0	0	0	0	0	0.0016556	0	0	0	0	0	0	0	0.00139839	0	0.000349369	0	0	0	0	0	0	0	0	0	0	0	0	0	0	0	0	0	0	0	0	0	0	0
Eukaryota	Opisthokonta-Ichthyosporea	Ichthyophonida	Pseudoperkinsidae	Pseudoperkinsidae_X	Anurofeca	8.60215	8	0	0	0	0	0	0	0	0	0	0	0	0	0	0	0	0	0	0	0.000230954	0	0.00714728	0	0	0	0	0	0	0	0	0	0	0	0	0	0	0	0	0	0	0	0	0
Eukaryota	Stramenopiles-Bigyra	Sagenista	Labyrinthulomycetes	Labyrinthulaceae	Aplanochytrium	8.60215	8	0	0	0	0	0	0	0	0	0	0	0	0	0	0	0	0	0	0	0	0	0	0	0	0	0	0	0	0	0	0	0	0	0	0	0	0.000949615	0.00178298	0	0	0.00419063	0	0
Eukaryota	Stramenopiles-Gyrista	Chrysophyceae	Apoikiales	Apoikiaceae	Apoikiaceae_X	8.60215	8	0	0	0.000330382	0.000764047	0	0	0	0	0	0	0	0	0	0	0	0	0	0	0	0	0	0	0	0	0	0	0	0	0	0	0	0	0	0	0	0	0	0	0	0	0	0
Eukaryota	Centroplasthelida-Centroplasthelida_X	Centroplasthelida_XX	Centroplasthelida_XXX	Centroplasthelida_XXXX	Centroplasthelida_XXXXX	8.60215	8	0	0	0.00279345	0.000196423	0	0	0	0	0	0.000465598	0	0	0	0	0	0	0	0	0	0	0	0	0	0	0	0	0	0	0	0	0	0	0	0	0	0	0	0	0	0	0	0
Eukaryota	Chlorophyta-Chlorophyta_X	Chlorophyceae	Chlamydomonadales	Chlamydomonadales_X	Chloromonas	8.60215	8	0	0	0.00120772	0.000294776	0	0	0	0	0	0	0	0	0	0	0	0	0	0	0.00243458	0	0	0	0.00175762	0	0	0	0	0	0	0	0	0	0	0	0	0	0	0	0	0	0	0
Eukaryota	Alveolata-Dinoflagellata	Syndiniales	Dino-Group-I	Dino-Group-I-Clade-4	Dino-Group-I-Clade-4_X	8.60215	8	0	0	0	0	0	0	0	0	0	0	0	0	0	0	0	0	0	0	0.00224372	0	0	0	0	0	0	0	0	0	0.000490193	0.000821028	0	0.0229404	0	0	0	0.00053476	0	0	0	0	0	0
Eukaryota	Rhizaria-Cercozoa	Endomyxa	Endomyxa_X	Endomyxa_Novel-clade-9	Endomyxa_Novel-clade-9_X	8.60215	8	0	0	0	0.00024023	0	0	0.000703968	0	0	0	0	0	0	0	0	0	0	0	0	0	0	0	0	0	0	0	0	0	0	0	0	0.000224469	0	0	0	0	0.000581976	0	0	0	0	0
Eukaryota	Stramenopiles-Gyrista	Bacillariophyceae	Naviculales	Sellaphoraceae	Fallacia	8.60215	8	0	0	0	0	0	0	0.00147763	0	0	0	0	0	0	0.00468155	0	0	0	0	0.000462293	0	0	0	0	0	0	0	0	0	0	0	0	0	0	0.00181683	0	0	0	0	0	0	0	0
Eukaryota	Stramenopiles-Gyrista	Bacillariophyceae	Naviculales	Stauroneidaceae	Fistulifera	8.60215	8	0	0	0.00448601	0	0	0	0	0	0	0	0	0	0	0	0	0	0	0	0.00408415	0	0	0	0.00358121	0	0	0	0	0	0	0	0	0	0	0	0	0	0	0	0	0	0	0
Eukaryota	Stramenopiles-Gyrista	Bacillariophyceae	Naviculales	Naviculaceae	Gyrosigma	8.60215	8	0	0	0	0	0	0	0.0086536	0	0	0	0	0	0	0	0	0	0	0	0	0	0	0	0	0	0	0	0	0	0	0	0	0	0	0	0	0	0	0	0	0.00437361	0	0
Eukaryota	Rhizaria-Cercozoa	Filosa-Imbricatea	Marimonadida	Marimonadida_X	Marimonadida_XX	8.60215	8	0	0	0	0	0	0	0	0	0	0	0	0	0	0	0	0	0	0	0	0	0	0	0	0	0	0	0	0	0	0	0.0102473	0.00208433	0.0129784	0	0	0	0	0.000724097	0	0	0	0
Eukaryota	Chlorophyta-Chlorophyta_X	Trebouxiophyceae	Chlorellales	Chlorellales_X	Micractinium	8.60215	8	0	0	0	0	0	0	0	0	0	0	0	0	0	0	0	0	0	0.00253794	0	0	0	0	0	0	0	0	0	0	0	0	0	0	0	0	0	0	0	0	0	0	0	0
Eukaryota	Alveolata-Apicomplexa	Gregarinomorphea	Neogregarinorida	Actinocephalidae	Nematopsis	8.60215	8	0.000706187	0	0	0	0	0	0	0	0.000243959	0	0	0	0	0	0	0	0	0	0	0	0	0	0	0	0	0	0	0	0.000256945	0	0	0	0	0	0	0	0	0	0	0	0	0
Eukaryota	Alveolata-Ciliophora	Oligohymenophorea	OLIGO4	OLIGO4_X	OLIGO4_XX	8.60215	8	0.0031818	0	0	0.000619561	0	0	0	0	0	0	0	0	0	0	0	0	0	0	0	0	0	0	0	0	0	0	0	0	0	0	0	0	0	0	0	0	0	0	0	0	0	0
Eukaryota	Chlorophyta-Chlorophyta_X	Chlorophyceae	Chlamydomonadales	Chlamydomonadales_X	Oogamochlamys	8.60215	8	0	0	0.00264318	0.000230996	0	0	0	0	0.000466924	0.00173932	0	0	0	0	0	0	0	0	0.00757896	0	0	0	0	0	0	0	0	0	0	0	0	0	0	0	0	0	0	0	0	0	0	0
Eukaryota	Stramenopiles-Gyrista	Bacillariophyceae	Fragilariales	Staurosiraceae	Opephora	8.60215	8	0	0	0	0	0	0	0	0	0.000320599	0	0	0	0	0	0	0	0	0	0	0	0	0	0	0	0	0	0	0	0	0	0	0	0	0	0	0	0	0	0	0	0	0
Eukaryota	Alveolata-Ciliophora	Oligohymenophorea	Peniculia	Parameciidae	Paramecium	8.60215	8	0.00382212	0	0.00153009	0.00075864	0	0	0	0	0	0	0	0	0	0	0	0	0	0	0.000948057	0	0	0	0	0	0	0	0	0	0	0	0	0	0	0	0	0	0	0	0	0	0	0
Eukaryota	Chlorophyta-Chlorophyta_X	Trebouxiophyceae	Chlorellales	Chlorellales_X	Picochlorum	8.60215	8	0	0	0	0	0	0	0	0	0	0	0	0	0	0	0	0	0	0	0	0	0	0	0	0	0	0	0	0	0.000490196	0.0164911	0.00670895	0.0246266	0	0	0	0	0.0123235	0.051154	0	0.0484402	0	0
Eukaryota	Stramenopiles-Gyrista	Pirsoniales	Pirsoniales_X	Pirsoniales_XX	Pirsonia_Clade__XXX	8.60215	8	0	0	0.000598831	0.000975402	0	0	0	0	0	0	0	0	0	0	0	0	0	0	0	0	0	0.00371749	0	0	0	0	0	0	0	0	0	0	0	0	0	0	0	0	0	0	0	0
Eukaryota	Stramenopiles-Gyrista	Bacillariophyceae	Cymbellales	Cymbellaceae	Placoneis	8.60215	8	0	0	0	0	0	0	0.00556324	0	0	0	0	0	0	0.0140813	0	0	0	0	0.0001817	0	0	0	0	0	0	0	0	0	0	0	0	0	0	0	0	0	0	0	0	0.0138914	0	0
Eukaryota	Chlorophyta-Chlorophyta_X	Chlorophyceae	Chlamydomonadales	Chlamydomonadales_X	Pteromonas	8.60215	8	0.00273176	0	0.0017922	0.000169172	0	0	0	0	0	0	0	0	0	0	0	0	0	0	0.00393152	0	0	0	0	0	0	0	0	0	0	0	0	0	0	0	0	0	0	0	0	0	0	0
Eukaryota	Rhizaria-Cercozoa	Endomyxa	Vampyrellida	Sey055-lineage	Sey055-lineage_X	8.60215	8	0	0	0	0	0	0	0	0	0	0	0	0	0	0	0	0	0	0	0	0	0	0	0	0	0	0	0	0	0	0	0	0	0	0	0	0.00050173	0	0	0	0	0	0
Eukaryota	Rhizaria-Cercozoa	Endomyxa-Phytomyxea	Plasmodiophorida	Plasmodiophorida_X	Spongospora	8.60215	8	0	0	0.000382647	0.000644871	0.00352422	0	0	0	0	0	0	0	0	0	0	0	0	0	0.0101633	0	0.0057291	0	0.0187897	0	0	0	0	0	0	0	0	0	0	0	0	0	0	0	0	0	0	0
Eukaryota	Chlorophyta-Chlorophyta_X	Ulvophyceae	Ulotrichales	Ulotrichales_X	Trichosarcina	8.60215	8	0	0	0	0	0	0	0	0	0	0	0	0	0	0	0	0	0	0	0.00146398	0	0	0	0.00344023	0	0	0	0	0	0	0	0	0.000236943	0	0	0	0	0	0	0	0	0	0
Eukaryota	Rhizaria-Cercozoa	Filosa-Sarcomonadea	Glissomonadida	Allapsidae	Allantion	7.52688	7	0	0	0.000683567	0	0	0	0	0	0	0	0	0	0	0	0	0	0	0	0	0	0.0031346	0	0	0	0	0	0	0	0	0	0	0	0	0	0	0	0	0	0	0	0	0
Eukaryota	Stramenopiles-Gyrista	Mediophyceae	Cymatosirales	Cymatosiraceae	Arcocellulus	7.52688	7	0	0	0	0	0	0	0	0	0	0	0	0	0	0	0	0	0	0	0	0	0	0	0	0	0	0	0	0	0.00399933	0.0110784	0.00333483	0.00165174	0	0	0	0.00124325	0	0.0151391	0	0.002819	0	0
Eukaryota	Cryptophyta-Cryptophyta_X	Cryptophyceae	Cryptophyceae_X	Basal_Cryptophyceae-2	Basal_Cryptophyceae-2_X	7.52688	7	0	0	0	0	0	0	0	0	0	0.00344592	0	0	0	0	0	0	0	0	0.000609275	0	0	0	0	0	0	0	0	0	0	0	0	0	0	0	0	0	0	0	0	0	0	0
Eukaryota	Stramenopiles-Gyrista	Mediophyceae	Chaetocerotales	Chaetocerotaceae	Chaetoceros	7.52688	7	0	0	0	0.000476749	0	0	0	0	0	0	0	0	0	0	0	0	0	0	0	0	0	0	0	0	0	0	0	0	0.000630251	0.000638662	0	0	0	0	0	0	0	0.00528893	0	0	0	0
Eukaryota	Stramenopiles-Gyrista	Coscinodiscophyceae	Coscinodiscophyceae_X	Coscinodiscophyceae_XX	Coscinodiscophyceae_XXX	7.52688	7	0	0	0	0	0	0	0	0	0.0049241	0.000845801	0	0	0	0	0.00148205	0	0.00196817	0.000906364	0.000133287	0	0	0	0	0	0	0	0	0	0	0	0	0	0	0	0	0	0	0	0	0	0	0
Eukaryota	Rhizaria-Cercozoa	Filosa-Sarcomonadea	Cercomonadida	Cercomonadidae	Eocercomonas	7.52688	7	0	0	0	0	0	0	0	0	0	0	0	0	0	0	0	0	0	0	0	0	0.00412599	0	0.00257253	0	0	0	0	0	0	0	0	0	0	0	0	0	0	0	0	0	0	0
Eukaryota	Stramenopiles-Gyrista	Bacillariophyceae	Naviculales	Sellaphoraceae	Eolimna	7.52688	7	0	0	0	0	0	0	0.00147328	0	0	0	0	0	0	0.00530378	0	0	0	0	0	0	0	0	0	0	0	0	0	0	0	0	0	0	0	0	0	0	0	0	0	0.00306851	0	0
Eukaryota	Rhizaria-Cercozoa	Filosa-Imbricatea	Euglyphida	Euglyphida_X	Euglyphida_XX	7.52688	7	0	0	0	0	0	0	0	0	0	0	0	0	0	0	0	0	0	0	0	0	0.00252259	0	0	0	0	0	0	0	0	0	0	0	0	0	0	0	0	0	0	0.00485344	0	0
Eukaryota	Stramenopiles-Gyrista	Eustigmatophyceae	Eustigmatophyceae_X	Eustigmatophyceae_XX	Eustigmatophyceae_XXX	7.52688	7	0	0	0	0	0	0	0	0	0	0	0	0	0	0	0	0	0	0	0.000647963	0	0	0	0	0	0	0	0	0	0	0	0	0	0	0	0	0	0	0	0	0	0	0
Eukaryota	Alveolata-Ciliophora	Oligohymenophorea	Peniculia	Frontoniidae_2	Frontoniidae_2_X	7.52688	7	0	0	0	0	0	0	0	0	0	0	0	0	0	0	0	0	0	0	0.000509091	0	0	0	0	0	0	0	0	0	0	0	0	0	0	0	0	0	0	0	0	0	0	0
Eukaryota	Rhizaria-Cercozoa	Filosa-Sarcomonadea	Glissomonadida	Glissomonadida_Clade-Y	Glissomonadida_Clade-Y_X	7.52688	7	0	0	0.000385325	0.000211392	0	0	0	0	0	0	0	0	0	0	0	0	0	0	0.000128237	0	0.00110625	0	0	0	0	0	0	0	0	0	0	0	0	0	0	0	0	0	0	0	0	0
Eukaryota	Rhizaria-Cercozoa	Endomyxa	Vampyrellida	Leptophryidae	Leptophrys	7.52688	7	0	0	0.000499026	0	0	0	0.00174392	0	0	0	0	0	0	0	0	0	0	0	0.0019215	0	0	0	0.00882547	0	0	0	0	0	0	0	0	0	0	0	0	0	0	0	0	0	0	0
Eukaryota	Rhizaria-Cercozoa	Novel-clade-10-12	Novel-clade-12	NC12A-lineage	NC12A-lineage_X	7.52688	7	0	0	0	0	0	0	0	0	0	0	0	0	0	0	0	0	0	0	0	0	0.00139539	0	0.00181886	0	0	0	0	0	0	0	0	0	0	0	0	0	0	0	0	0	0	0
Eukaryota	Alveolata-Ciliophora	Oligohymenophorea	Oligohymenophorea_X	Oligohymenophorea_XX	Oligohymenophorea_XXX	7.52688	7	0.00228304	0	0.00118103	0.000354024	0	0	0	0	0	0	0	0	0	0	0	0	0	0	0	0	0	0	0	0	0	0	0	0	0	0	0	0	0	0	0	0	0	0	0	0	0	0
Eukaryota	Alveolata-Ciliophora	Phyllopharyngea	Synhymenia	Orthodonellidae	Orthodonellidae_X	7.52688	7	0	0	0	0	0	0	0	0	0	0	0	0	0	0	0	0	0	0.00268849	0.000221625	0	0	0	0	0	0	0	0	0	0	0	0	0	0	0	0	0	0	0	0	0	0	0
Eukaryota	Stramenopiles-Gyrista	Chrysophyceae	Paraphysomonadales	Paraphysomonadales_X	Paraphysomonadales_XX	7.52688	7	0.000872362	0	0	0.00975879	0	0	0	0	0	0	0	0	0	0	0	0	0	0	0.000664964	0	0	0	0	0	0	0	0	0	0	0	0	0	0	0	0	0	0	0	0	0	0	0
Eukaryota	Stramenopiles-Gyrista	Chrysophyceae	Ochromonadales	Ochromonadaceae	Pedospumella	7.52688	7	0	0	0.000638214	0.00037418	0	0	0	0	0	0	0	0	0	0	0	0	0	0	0	0	0	0	0	0	0	0	0	0	0	0	0	0	0	0	0	0	0	0	0	0	0	0
Eukaryota	Rhizaria-Cercozoa	Endomyxa	Vampyrellida	Penardia-lineage	Penardia-lineage_X	7.52688	7	0	0	0.00031605	0	0	0	0	0	0	0	0	0	0	0	0	0	0	0	0	0	0	0	0	0	0	0	0	0	0	0	0	0	0	0	0	0	0	0	0	0	0	0
Eukaryota	Stramenopiles-Gyrista	Dictyochophyceae	Dictyochophyceae_X	Pedinellales	Pseudopedinella	7.52688	7	0	0	0	0.000404476	0	0	0	0	0	0.000814796	0	0	0	0	0	0	0	0	0	0	0	0	0	0	0	0	0	0	0	0	0	0	0	0	0	0	0	0	0	0	0	0
Eukaryota	Chlorophyta-Chlorophyta_X	Chlorophyceae	Sphaeropleales	Sphaeropleales_X	Radiococcus	7.52688	7	0	0	0	0	0	0	0	0	0.000559104	0	0	0	0	0	0	0	0	0	0.000155876	0	0	0	0	0	0	0	0	0	0	0	0	0	0	0	0	0	0	0	0	0	0	0
Eukaryota	Alveolata-Ciliophora	Heterotrichea	Heterotrichea_X	Stentoridae	Stentor	7.52688	7	0	0	0	0	0	0.00200036	0	0	0	0.00305407	0	0	0	0	0	0	0	0.00149407	0	0	0	0	0	0	0	0	0	0	0	0	0	0	0	0	0	0	0	0	0	0	0	0
Eukaryota	Stramenopiles-Gyrista	Chrysophyceae	Synurales	Synuraceae	Synura	7.52688	7	0	0	0	0.00262782	0	0	0	0	0	0	0	0	0	0	0	0	0	0	0	0	0	0	0	0	0	0	0	0	0	0	0	0	0	0	0	0	0	0	0	0	0	0
Eukaryota	Cryptophyta-Cryptophyta_X	Cryptophyceae	Cryptomonadales	Cryptomonadales_X	Teleaulax	7.52688	7	0	0	0	0	0	0	0	0	0	0	0	0	0	0	0	0	0	0	0	0	0	0	0	0	0	0	0	0	0	0	0	0	0	0	0	0	0.00442456	0	0	0	0	0
Eukaryota	Alveolata-Ciliophora	Spirotrichea	Choreotrichida-Tintinnina	Tintinnidiidae	Tintinnidium	7.52688	7	0	0	0	0	0	0	0	0	0	0.00288085	0	0	0	0	0	0	0	0.0058158	0	0	0	0	0	0	0	0	0	0	0	0	0.00419655	0.000274355	0	0	0	0	0	0	0	0	0	0
Eukaryota	Apusomonada-Apusomonada_X	Apusomonadidae	Apusomonadidae_Group-1	Apusomonadidae_Group-1_X	Amastigomonas	6.45161	6	0	0	0	0	0	0	0	0	0	0	0	0	0	0	0	0	0	0	0	0	0	0	0	0	0	0	0	0	0	0	0	0	0	0	0	0	0	0	0	0	0	0
Eukaryota	Stramenopiles-Bigyra	Sagenista	Labyrinthulomycetes	Amphitraemidae	Archerella	6.45161	6	0	0	0	0	0	0	0.000617618	0	0	0	0	0	0	0	0	0	0	0	0.000145068	0	0	0	0	0	0	0	0	0	0	0	0	0	0	0	0	0	0	0	0	0	0	0
Eukaryota	Stramenopiles-Gyrista	Bacillariophyceae	Rhabdonematales	Tabellariaceae	Asterionella	6.45161	6	0	0	0	0	0	0	0	0	0.00616303	0.00196599	0	0	0	0	0	0	0.00479465	0.00215638	0	0	0	0	0	0	0	0	0	0	0	0	0	0	0	0	0	0	0	0	0	0	0	0
Eukaryota	Stramenopiles-Gyrista	Chrysophyceae	Ochromonadales	Ochromonadaceae	Chrysolepidomonas	6.45161	6	0.00073947	0	0	0.000355218	0	0	0	0	0	0	0	0	0	0	0	0	0	0	0	0	0	0	0	0	0	0	0	0	0	0	0	0	0	0	0	0	0.00325354	0	0	0	0	0
Eukaryota	Stramenopiles-Gyrista	Bacillariophyceae	Surirellales	Surirellaceae	Cymatopleura	6.45161	6	0	0	0	0	0	0	0	0	0	0	0	0	0	0	0	0	0	0.0010143	0	0	0	0	0	0	0	0	0	0	0	0	0	0	0	0	0	0	0	0	0	0	0	0
Eukaryota	Alveolata-Dinoflagellata	Syndiniales	Dino-Group-I	Dino-Group-I-Clade-2	Dino-Group-I-Clade-2_X	6.45161	6	0.00199385	0	0.000820677	0	0	0	0	0	0	0	0	0	0	0	0	0	0	0	0	0	0	0	0	0	0	0	0	0	0	0	0	0	0	0	0	0	0	0	0	0	0	0
Eukaryota	Chlorophyta-Chlorophyta_X	Chlorophyceae	Chlamydomonadales	Chlamydomonadales_X	Dunaliella	6.45161	6	0.000927534	0	0.0021596	0.00042919	0	0	0	0	0	0	0	0	0	0	0	0	0	0	0.00696156	0	0	0	0	0	0	0	0	0	0	0	0	0	0	0	0	0	0	0	0	0	0	0
Eukaryota	Discoba-Euglenozoa	Euglenida	Euglenophyceae	Euglenaceae	Euglena	6.45161	6	0	0	0.0413502	0.000619542	0	0	0	0	0	0	0	0	0	0	0	0	0	0	0.0352634	0	0	0	0	0	0	0	0	0	0	0	0	0	0	0	0	0	0	0	0	0	0	0
Eukaryota	Rhizaria-Cercozoa	Filosa-Imbricatea	Euglyphida	Euglyphidae	Euglypha	6.45161	6	0	0	0	0	0	0	0	0	0	0	0	0	0	0	0	0	0	0	0	0	0	0	0	0	0	0	0	0	0	0	0	0	0	0	0	0	0	0	0	0	0	0
Eukaryota	Alveolata-Ciliophora	Spirotrichea	Euplotia	Euplotidae	Euplotes	6.45161	6	0	0	0.00148221	0	0	0	0	0	0	0	0	0	0	0	0	0	0	0	0	0	0	0	0	0	0	0	0	0	0	0	0	0	0	0	0	0	0.000291924	0	0	0	0	0
Eukaryota	Stramenopiles-Gyrista	Bacillariophyceae	Cymbellales	Gomphonemataceae	Gomphonema	6.45161	6	0	0	0	0	0	0	0	0	0.00441815	0	0	0	0	0.00152245	0	0	0.0102492	0	0.00186673	0	0	0	0.00231564	0	0	0	0	0	0	0	0	0	0	0	0	0	0	0	0	0	0	0
Eukaryota	Alveolata-Dinoflagellata	Dinophyceae	Gymnodiniales	Gymnodiniaceae	Gymnodinium	6.45161	6	0	0	0	0	0	0	0	0	0	0	0	0	0	0	0	0	0	0	0	0	0	0	0	0	0	0	0	0	0	0	0.000772985	0	0	0	0	0	0.0161152	0	0	0	0	0
Eukaryota	Chlorophyta-Chlorophyta_X	Chlorophyceae	Chlamydomonadales	Chlamydomonadales_X	Hafniomonas	6.45161	6	0	0	0	0	0	0	0	0	0	0	0	0	0	0	0	0	0	0	0.000812901	0	0	0	0	0	0	0	0	0	0	0	0	0	0	0	0	0	0	0	0	0	0	0
Eukaryota	Centroplasthelida-Centroplasthelida_X	Pterocystida	Pterista	Heterophryidae	Heterophrys	6.45161	6	0.00132856	0	0.00136474	0.000790046	0	0	0	0	0	0	0	0	0	0	0	0	0	0	0.00016441	0	0	0	0	0	0	0	0	0	0	0	0	0	0	0	0	0	0	0	0	0	0	0
Eukaryota	Alveolata-Apicomplexa	Gregarinomorphea	Neogregarinorida	Actinocephalidae	Hyplorynchus	6.45161	6	0	0	0	0	0	0	0	0	0	0	0	0	0	0	0	0	0.000463421	0	0	0	0.00138434	0	0	0	0	0	0	0	0	0	0	0	0	0	0	0	0	0	0	0	0	0
Eukaryota	Stramenopiles-Gyrista	Peronosporomycetes	Peronosporomycetes_X	Leptomitales	Leptomitales_X	6.45161	6	0	0	0	0	0	0	0	0	0	0.000724467	0	0	0	0	0	0	0	0	0	0	0	0	0	0	0	0	0	0	0	0	0	0	0	0	0	0	0	0	0	0	0	0
Eukaryota	Evosea-Evosea_X	Variosea	Variosea_X	Mariager-Fjord-lineage	Mariager-Fjord-lineage_X	6.45161	6	0	0	0	0	0	0	0.000377665	0	0	0	0	0	0	0	0	0	0	0	0	0	0	0	0	0	0	0	0	0	0	0	0	0	0	0	0	0.00065365	0	0	0	0	0	0
Eukaryota	Rhizaria-Cercozoa	Filosa-Sarcomonadea	Glissomonadida	Sandonidae	Mollimonas	6.45161	6	0	0	0.000357145	0	0	0	0	0	0	0	0	0	0	0	0	0	0	0	0.000752695	0	0.00191457	0	0	0	0	0	0	0	0	0	0	0	0	0	0	0	0	0	0	0	0	0
Eukaryota	Chlorophyta-Chlorophyta_X	Chlorophyceae	Sphaeropleales	Sphaeropleales_X	Monactinus	6.45161	6	0	0	0	0	0	0	0	0	0	0	0	0	0	0	0	0	0	0.00120517	0.000230134	0	0	0	0	0	0	0	0	0	0	0	0	0	0	0	0	0	0	0	0	0	0	0
Eukaryota	Chlorophyta-Chlorophyta_X	Ulvophyceae	Ulotrichales	Ulotrichales_X	Monostroma	6.45161	6	0	0	0	0	0.00646107	0	0.000591247	0	0	0	0	0	0	0.00275772	0	0	0	0	0	0	0	0	0	0	0	0	0	0	0	0	0	0	0	0	0	0	0	0	0	0	0	0
Eukaryota	Stramenopiles-Gyrista	Peronosporomycetes	Peronosporomycetes_X	Peronosporales	Myzocytiopsis	6.45161	6	0	0	0	0	0	0	0	0	0.000779975	0.00146565	0	0	0	0	0	0	0	0	0.000458673	0	0	0	0	0	0	0	0	0	0	0	0	0	0	0	0	0	0	0	0	0	0	0
Eukaryota	Stramenopiles-Gyrista	Bacillariophyceae	Fragilariales	Staurosiraceae	Nanofrustulum	6.45161	6	0	0	0	0	0	0	0	0	0	0	0	0	0	0	0	0	0	0	0	0	0	0	0	0	0	0	0	0	0	0	0	0	0	0	0	0	0	0	0	0	0	0
Eukaryota	Stramenopiles-Gyrista	Chrysophyceae	Ochromonadales	Ochromonadales_clade-XI	Ochromonadales_clade-XI_X	6.45161	6	0.00636193	0	0.00175938	0	0	0	0	0	0	0	0	0	0	0	0	0	0	0	0	0	0	0	0	0	0	0	0	0	0	0	0	0	0	0	0	0	0	0	0	0	0	0
Eukaryota	Chlorophyta-Chlorophyta_X	Chlorophyceae	Oedogoniales	Oedogoniales_X	Oedogonium	6.45161	6	0	0	0	0	0	0	0.00199141	0	0	0	0	0	0	0	0	0	0	0	0.000681272	0	0	0	0	0	0	0	0	0	0	0	0	0	0	0	0	0	0	0	0	0	0	0
Eukaryota	Stramenopiles-Gyrista	Bolidophyceae	Parmales	Parmales_X	Parmales_XX	6.45161	6	0	0	0	0.000340764	0	0	0	0	0	0	0	0	0	0	0	0	0	0	0.000145068	0	0	0	0	0	0	0	0	0	0	0	0	0	0	0	0	0	0	0.000345923	0	0	0	0
Eukaryota	Alveolata-Perkinsea	Perkinsea_X	Perkinsea_XX	Perkinsea_XXX	Perkinsea_XXXX	6.45161	6	0	0	0	0.000341379	0	0	0	0	0	0	0	0	0	0	0	0	0	0	0.000135412	0	0	0	0	0	0	0	0	0	0	0	0	0	0	0	0	0	0	0	0	0	0	0
Eukaryota	Discoba-Euglenozoa	Euglenida	Euglenophyceae	Phacaceae	Phacus	6.45161	6	0	0	0.000781802	0	0	0	0	0	0	0	0	0	0	0	0	0	0	0	0.00452603	0	0	0	0	0	0	0	0	0	0	0	0	0	0	0	0	0	0	0	0	0	0	0
Eukaryota	Stramenopiles-Gyrista	Mediophyceae	Cymatosirales	Cymatosiraceae	Plagiogrammopsis	6.45161	6	0	0	0	0	0	0	0	0	0	0	0	0	0	0	0	0	0	0	0	0	0	0	0	0	0	0	0	0	0.0176375	0.00406403	0.00287108	0	0	0.00449398	0	0.00249951	0	0	0	0	0	0
Eukaryota	Rhizaria-Cercozoa	Filosa-Thecofilosea	Cryomonadida	Protaspa-lineage	Protaspa	6.45161	6	0	0	0	0	0	0	0	0	0	0	0	0	0	0	0	0	0	0	0	0	0	0	0	0	0	0	0	0	0.000724171	0.00125796	0	0.0157649	0.00654659	0	0	0	0.00239286	0	0	0.003725	0	0
Eukaryota	Stramenopiles-Gyrista	Bacillariophyceae	Bacillariales	Bacillariaceae	Psammodictyon	6.45161	6	0	0	0	0.000254027	0	0	0	0	0	0	0	0	0	0	0	0	0	0	0	0	0	0	0	0	0	0	0	0	0	0.000486547	0	0	0	0	0	0.00227551	0	0	0	0.00280324	0	0
Eukaryota	Stramenopiles-Bigyra	Bicoecea	Pseudodendromonadales	Pseudodendromonadales_X	Pseudodendromonadales_XX	6.45161	6	0.0164657	0	0	0.00393805	0	0	0	0	0	0.00110579	0	0	0	0	0	0	0	0	0	0	0	0	0	0	0	0	0	0	0	0	0	0	0	0	0	0	0	0	0	0	0	0
Eukaryota	Opisthokonta-Ichthyosporea	Ichthyophonida	Pseudoperkinsidae	Pseudoperkinsidae_X	Pseudoperkinsidae_XX	6.45161	6	0	0	0.000582213	0	0	0	0	0	0	0	0	0	0	0	0	0	0	0.00165491	0.000436358	0	0	0	0	0	0	0	0	0	0	0	0	0	0	0	0	0	0	0	0	0	0	0
Eukaryota	Rhizaria-Cercozoa	Filosa-Imbricatea	Thaumatomonadida	Thaumatomonadidae	Reckertia	6.45161	6	0	0	0	0	0	0	0	0	0	0	0	0	0	0	0	0	0	0	0	0	0.00123433	0	0	0	0	0	0	0	0	0	0	0.00171595	0.0106718	0	0	0	0	0	0	0	0	0
Eukaryota	Alveolata-Ciliophora	Spirotrichea	Hypotrichia	Hypotrichia_X	Rubrioxytricha	6.45161	6	0	0	0	0	0	0	0	0	0	0	0	0	0	0	0	0	0	0	0	0	0	0	0	0	0	0	0	0	0	0	0	0	0	0	0	0	0	0	0	0	0	0
Eukaryota	Chlorophyta-Chlorophyta_X	Chlorophyceae	Sphaeropleales	Sphaeropleales_X	Scotiellopsis	6.45161	6	0	0	0	0	0	0.00296256	0	0	0	0	0	0	0	0	0.00115843	0	0	0	0	0	0.00183115	0	0	0	0	0	0	0	0	0	0	0	0	0	0	0	0	0	0	0	0	0
Eukaryota	Stramenopiles-Gyrista	Bacillariophyceae	Naviculales	Naviculaceae	Seminavis	6.45161	6	0	0	0	0	0	0	0.000646195	0	0	0	0	0	0	0	0	0	0	0	0	0	0	0	0	0	0	0	0	0	0	0	0	0.000179502	0	0	0	0.000691586	0	0	0	0	0	0
Eukaryota	Chlorophyta-Chlorophyta_X	Chlorophyceae	Chlamydomonadales	Chlamydomonadales_X	Spongiococcum	6.45161	6	0	0	0.00368265	0	0	0	0	0	0	0	0	0	0	0	0	0	0	0	0.001427	0	0	0	0	0	0	0	0	0	0	0	0	0	0	0	0	0	0	0	0	0	0.00193478	0
Eukaryota	Alveolata-Ciliophora	Spirotrichea	Oligotrichida	Strombidiidae	Strombidium	6.45161	6	0	0	0	0	0	0	0	0	0	0	0	0	0	0	0	0	0	0	0	0	0	0	0	0	0	0	0	0	0	0	0	0.000361649	0	0	0	0	0	0	0	0	0.0142503	0
Eukaryota	Rhizaria-Cercozoa	Filosa-Imbricatea	Euglyphida	Trinematidae	Trinematidae_X	6.45161	6	0	0	0	0	0	0	0	0	0	0	0	0	0	0	0	0	0	0	0	0	0.00514786	0	0	0	0	0	0	0	0	0	0	0	0	0	0	0	0	0	0	0	0	0
Eukaryota	Alveolata-Ciliophora	Spirotrichea	Hypotrichia	Urostylidae	Uroleptus	6.45161	6	0.00724177	0	0.0218442	0.000215801	0	0	0	0	0	0	0	0	0	0	0	0	0	0	0.00324995	0	0	0	0	0	0	0	0	0	0	0	0	0	0	0	0	0	0	0	0	0	0	0
Eukaryota	Evosea-Evosea_X	Variosea	Variosea_X	Variosea_XX	Variosea_XXX	6.45161	6	0	0	0	0	0	0	0	0	0	0	0	0	0	0	0	0	0	0	0	0	0	0	0.00636848	0	0	0	0	0	0	0	0	0	0	0	0	0	0	0	0	0.00500547	0	0
Eukaryota	Rhizaria-Cercozoa	Endomyxa	Vampyrellida	Leptophryidae	Vernalophrys	6.45161	6	0	0	0	0	0	0	0	0	0	0	0	0	0	0	0	0	0	0	0.000155525	0	0	0	0	0	0	0	0	0	0	0	0	0	0	0	0	0	0	0	0	0	0	0
Eukaryota	Chlorophyta-Chlorophyta_X	Chlorophyceae	Chlamydomonadales	Chlamydomonadales_X	Vitreochlamys	6.45161	6	0.00174484	0	0.0113413	0	0	0	0	0	0	0	0	0	0	0	0	0	0	0	0.00220122	0	0	0	0	0	0	0	0	0	0	0	0	0	0	0	0	0	0	0	0	0	0	0
Eukaryota	Streptophyta-Streptophyta_X	Zygnemophyceae	Zygnemophyceae_X	Zygnemophyceae_XX	Zygnema	6.45161	6	0	0	0	0	0	0	0	0	0	0	0	0	0	0	0	0	0	0	0	0	0	0	0	0	0	0	0	0	0	0	0	0	0	0	0	0	0	0	0	0	0	0
Eukaryota	Rhizaria-Cercozoa	Endomyxa	Vampyrellida	sm27-lineage	sm27-lineage_X	6.45161	6	0	0	0	0	0	0	0	0	0	0	0	0	0	0.000685115	0.00209703	0	0	0	0.000435029	0	0	0	0	0	0	0	0	0	0	0	0	0	0	0	0	0	0	0	0	0	0	0
Eukaryota	Evosea-Evosea_X	Variosea	Flamellidae	ATCC50593-lineage	ATCC50593-lineage_X	5.37634	5	0	0	0	0	0	0	0	0	0	0	0	0	0	0	0.000618791	0	0	0	0	0	0.00398229	0	0.00549961	0	0	0	0	0	0	0	0	0	0	0	0	0	0	0	0	0	0	0
Eukaryota	Stramenopiles-Gyrista	Bacillariophyceae	Cymbellales	Anomoeoneidaceae	Anomoeoneis	5.37634	5	0	0	0	0	0	0	0	0	0	0	0	0	0	0	0	0	0	0	0	0	0	0	0	0	0	0	0	0	0	0	0	0	0	0	0	0	0	0	0	0	0	0
Eukaryota	Stramenopiles-Gyrista	Peronosporomycetes	Peronosporomycetes_X	Saprolegniales	Aphanomyces	5.37634	5	0	0	0	0	0	0	0	0	0.000521402	0	0	0	0	0	0	0	0	0	0	0	0	0	0	0	0	0	0	0	0	0	0	0	0	0	0	0	0	0	0	0	0	0
Eukaryota	Alveolata-Apicomplexa	Apicomplexa_X	Apicomplexa_XX	Apicomplexa_XXX	Apicomplexa_XXXX	5.37634	5	0	0	0	0	0	0	0	0	0	0	0	0	0	0	0	0	0.00135132	0	0	0	0	0	0	0	0	0	0	0	0	0.00121806	0	0	0	0	0	0	0	0	0	0	0	0
Eukaryota	Stramenopiles-Gyrista	Mediophyceae	Cymatosirales	Cymatosiraceae	Brockmanniella	5.37634	5	0	0	0	0	0	0	0	0	0	0	0	0	0	0	0	0	0	0	0	0	0	0	0	0	0	0	0	0	0.00665053	0.00306389	0	0	0	0	0	0.000625868	0	0	0	0	0	0
Eukaryota	Rhizaria-Cercozoa	Filosa-Thecofilosea	Ventricleftida	CCW10-lineage	CCW10-lineage_X	5.37634	5	0	0	0	0	0	0	0	0	0	0	0	0	0	0	0	0	0	0	0	0	0	0	0	0	0	0	0	0	0	0	0.021883	0.00621698	0	0	0	0	0	0	0	0.0017461	0	0
Eukaryota	Stramenopiles-Gyrista	Bacillariophyceae	Naviculales	Naviculaceae	Caloneis	5.37634	5	0	0	0	0	0	0	0.00399647	0	0	0	0	0	0	0.000947535	0	0	0	0	0.000206342	0	0	0	0	0	0	0	0	0	0	0	0	0	0	0	0	0	0	0	0	0	0	0
Eukaryota	Stramenopiles-Gyrista	Mediophyceae	Cymatosirales	Cymatosiraceae	Campylosira	5.37634	5	0	0	0	0	0	0	0	0	0	0	0	0	0	0	0	0	0	0	0	0	0	0	0	0	0	0	0	0	0.00556631	0.00344686	0	0	0	0.0023802	0	0.000982945	0	0	0	0	0	0
Eukaryota	Chlorophyta-Chlorophyta_X	Chlorophyceae	Sphaeropleales	Sphaeropleales_X	Characiopodium	5.37634	5	0	0	0	0	0	0	0	0	0	0.000961158	0	0	0	0	0	0	0	0	0	0	0	0	0	0	0	0	0	0	0	0	0	0	0	0	0	0	0	0	0	0	0	0
Eukaryota	Chlorophyta-Chlorophyta_X	Chlorophyceae	Chlamydomonadales	Chlamydomonadales_X	Chlorosarcinopsis	5.37634	5	0	0	0	0	0	0	0	0	0	0	0	0	0	0.000777168	0.00108284	0	0	0	0.000214718	0	0	0	0.00612247	0	0	0	0	0	0	0	0	0	0	0	0	0	0	0	0	0	0	0
Eukaryota	Stramenopiles-Gyrista	Chrysophyceae	Chrysophyceae_Cluster-II	Chrysophyceae_Cluster-II_X	Chrysophyceae_Cluster-II_XX	5.37634	5	0	0	0	0.000259402	0	0	0	0	0	0	0	0	0	0	0	0	0	0	0.000183776	0	0	0	0	0	0	0	0	0	0	0	0	0	0	0	0	0	0	0	0	0	0	0
Eukaryota	Alveolata-Ciliophora	Prostomatea_1	Prostomatea_1_X	Colepidae	Coleps	5.37634	5	0	0	0	0.000869248	0	0	0	0	0	0	0	0	0	0	0	0	0	0	0	0	0	0	0	0	0	0	0	0	0	0	0	0	0	0	0	0	0	0	0	0	0	0
Eukaryota	Rhizaria-Cercozoa	Filosa-Thecofilosea	Cryomonadida	Cryomonadida_X	Cryomonadida_XX	5.37634	5	0	0	0	0.000770877	0	0	0	0	0	0	0	0	0	0	0	0	0	0	0	0	0	0	0	0	0	0	0	0	0	0	0	0.00110896	0	0	0	0	0.0022603	0	0	0	0	0
Eukaryota	Alveolata-Dinoflagellata	Syndiniales	Dino-Group-I	Dino-Group-I-Clade-5	Dino-Group-I-Clade-5_X	5.37634	5	0	0	0.00060989	0.000278162	0	0	0	0	0	0	0	0	0	0	0	0	0	0	0	0	0	0	0	0	0	0	0	0	0	0	0	0	0	0	0	0	0	0	0	0	0	0
Eukaryota	Alveolata-Dinoflagellata	Syndiniales	Dino-Group-III	Dino-Group-III_X	Dino-Group-III_XX	5.37634	5	0	0	0.000848317	0	0	0	0	0	0	0	0	0	0	0	0	0	0	0	0.00515428	0	0	0	0	0	0	0	0	0	0	0	0	0	0	0	0	0	0	0	0	0	0	0
Eukaryota	Evosea-Evosea_X	Variosea	Variosea_X	Filamoebidae	Filamoeba	5.37634	5	0	0	0	0	0	0	0	0	0	0	0	0	0	0	0	0	0	0	0	0	0.00427937	0	0.00405237	0	0	0	0	0	0	0	0	0	0	0	0	0	0	0	0	0	0	0
Eukaryota	Rhizaria-Cercozoa	Filosa-Sarcomonadea	Glissomonadida	Sandonidae	Flectomonas	5.37634	5	0	0	0	0	0	0	0	0	0	0	0	0	0	0	0	0	0	0	0	0	0.00706253	0	0.00313249	0	0	0	0	0	0	0	0	0	0	0	0	0	0	0	0	0	0	0
Eukaryota	Alveolata-Dinoflagellata	Dinophyceae	Peridiniales	Thoracosphaeraceae	Fusiperidinium	5.37634	5	0	0	0	0	0	0	0	0	0	0	0	0	0	0	0	0	0	0	0	0	0	0	0.00183321	0	0	0	0	0	0	0	0	0	0	0	0	0	0	0	0	0	0	0
Eukaryota	Chlorophyta-Chlorophyta_X	Ulvophyceae	Ulotrichales	Ulotrichales_X	Gloeotilopsis	5.37634	5	0	0	0	0	0	0	0.00153741	0	0	0	0	0	0	0	0	0	0	0	0.000377445	0	0	0	0.00342573	0	0	0	0	0	0	0	0	0	0	0	0	0	0	0	0	0	0	0
Eukaryota	Stramenopiles-Gyrista	Raphidophyceae	Raphidophyceae_X	Raphidophyceae_XX	Gonyostomum	5.37634	5	0	0	0	0	0	0	0	0	0	0.000378298	0	0	0	0	0.00180481	0	0	0.00628658	0.000764956	0	0	0	0	0	0	0	0	0	0	0	0	0	0	0	0	0	0	0	0	0	0	0
Eukaryota	Chlorophyta-Chlorophyta_X	Chlorophyceae	Chlamydomonadales	Chlamydomonadales_X	Gungnir	5.37634	5	0	0	0.000367903	0	0	0	0	0	0	0	0	0	0	0	0	0	0	0	0.000629937	0	0	0	0	0	0	0	0	0	0	0	0	0	0	0	0	0	0	0	0	0	0	0
Eukaryota	Alveolata-Dinoflagellata	Dinophyceae	Gymnodiniales	Gymnodiniaceae	Gyrodinium	5.37634	5	0	0	0	0	0	0	0	0	0	0	0	0	0	0	0	0	0	0	0	0	0	0	0	0	0	0	0	0	0	0	0	0	0	0	0	0	0.0016041	0	0	0	0	0
Eukaryota	Alveolata-Ciliophora	Spirotrichea	Hypotrichia	Halteriidae	Halteriidae_X	5.37634	5	0	0	0	0	0	0	0	0	0	0.0019578	0	0	0	0	0	0	0	0	0.000572256	0	0	0	0	0	0	0	0	0	0	0	0	0	0	0	0	0	0	0	0	0	0	0
Eukaryota	Chlorophyta-Chlorophyta_X	Ulvophyceae	Ulotrichales	Ulotrichales_X	Hazenia	5.37634	5	0	0	0	0	0	0	0	0	0	0	0	0	0	0	0	0	0	0	0.00148105	0	0	0	0.00379999	0	0	0	0	0	0	0	0	0	0	0	0	0	0	0	0	0	0	0
Eukaryota	Alveolata-Ciliophora	Spirotrichea	Hypotrichia	Holostichidae	Holosticha	5.37634	5	0	0	0.000299414	0	0	0	0	0	0	0	0	0	0	0	0	0	0	0	0	0	0	0	0	0	0	0	0	0	0	0	0	0.001217	0	0	0	0	0	0	0	0	0	0
Eukaryota	Alveolata-Ciliophora	Spirotrichea	Hypotrichia	Oxytrichidae	Kahliella	5.37634	5	0	0	0.000315705	0.000278158	0	0	0	0	0	0	0	0	0	0	0	0	0	0	0	0	0	0	0	0	0	0	0	0	0	0	0	0	0	0	0	0	0	0	0	0	0	0
Eukaryota	Tubulinea-Tubulinea_X	Elardia	Leptomyxida	Leptomyxidae	Leptomyxa	5.37634	5	0	0	0	0	0	0	0	0	0	0	0	0	0	0	0	0	0	0	0	0	0.00239818	0	0	0	0	0	0	0	0	0	0	0	0	0	0	0.00221662	0	0	0	0	0	0
Eukaryota	Alveolata-Ciliophora	Litostomatea	Litostomatea_X	Litostomatea_XX	Litostomatea_XXX	5.37634	5	0	0	0	0	0	0	0	0	0	0.000494698	0	0	0	0	0	0	0	0	0	0	0	0	0	0	0	0	0	0	0	0	0	0	0	0	0	0	0	0	0	0	0	0
Eukaryota	Stramenopiles-Gyrista	Bacillariophyceae	Naviculales	Naviculales_X	Mayamaea	5.37634	5	0	0	0.000671608	0	0	0	0	0	0	0	0	0	0	0	0	0	0	0	0.00341615	0	0	0	0.00207899	0	0	0	0	0	0	0	0	0	0	0	0	0	0	0	0	0	0	0
Eukaryota	Rigifilida-Rigifilida_X	Rigifilida_XX	Rigifilida_XXX	Rigifilida_XXXX	Micronuclearia	5.37634	5	0	0	0	0	0	0	0	0	0	0	0	0	0	0	0	0	0	0	0	0	0	0	0	0	0	0	0	0	0	0	0	0	0	0	0	0	0	0	0	0	0	0
Eukaryota	Chlorophyta-Chlorophyta_X	Chlorophyceae	Chlamydomonadales	Chlamydomonadales_X	Neochlorosarcina	5.37634	5	0	0	0.00664948	0.000474907	0	0	0	0	0	0	0	0	0	0	0	0	0	0	0.00349679	0	0	0	0	0	0	0	0	0	0	0	0	0	0	0	0	0	0	0	0	0	0	0
Eukaryota	Chlorophyta-Chlorophyta_X	Chlorophyceae	Chlamydomonadales	Chlamydomonadales_X	Neospongiococcum	5.37634	5	0	0	0.000381073	0	0	0	0	0	0	0	0	0	0	0	0	0	0	0	0.009709	0	0	0	0.00451605	0	0	0	0	0	0	0	0	0	0	0	0	0	0	0	0	0	0	0
Eukaryota	Alveolata-Ciliophora	Spirotrichea	Oligotrichida	Oligotrichida_X	Oligotrichida_XX	5.37634	5	0	0	0	0	0	0	0	0	0	0	0	0	0	0	0	0	0	0	0	0	0	0	0	0	0	0	0	0	0	0	0.0024409	0	0.00279655	0	0	0	0	0	0	0	0	0
Eukaryota	Stramenopiles-Gyrista	Peronosporomycetes	Peronosporomycetes_X	Olpidophydiales	Olpidiopsis	5.37634	5	0	0	0	0.000265659	0	0	0	0	0	0	0	0	0	0	0	0	0	0	0	0	0	0	0	0	0	0	0	0	0	0	0	0	0.00285559	0	0	0	0	0	0	0	0	0
Eukaryota	Stramenopiles-Gyrista	Bacillariophyceae	Cymbellales	Anomoeoneidaceae	Pauliella	5.37634	5	0	0	0	0	0	0	0.0022991	0	0	0	0	0	0	0.00262639	0	0	0	0	0	0	0	0	0	0	0	0	0	0	0	0	0	0	0	0.00966011	0	0	0	0	0	0	0	0
Eukaryota	Chlorophyta-Chlorophyta_X	Chlorophyceae	Chlamydomonadales	Chlamydomonadales_X	Paulschulzia	5.37634	5	0	0	0.00315973	0	0	0	0	0	0	0	0	0	0	0	0	0	0	0	0.00214685	0	0	0	0	0	0	0	0	0	0	0	0	0	0	0	0	0	0	0	0	0	0	0
Eukaryota	Alveolata-Ciliophora	Spirotrichea	Choreotrichida	Strobilidiidae	Pelagostrobilidium	5.37634	5	0	0	0.000876105	0	0	0	0	0	0	0	0	0	0	0	0	0	0	0	0	0	0	0	0	0	0	0	0	0	0	0	0	0	0	0	0	0	0	0	0	0	0	0
Eukaryota	Alveolata-Ciliophora	Spirotrichea	Oligotrichida	Pelagostrombidiidae	Pelagostrombidiidae_X	5.37634	5	0.00112158	0	0	0	0	0	0	0	0	0.000983706	0	0	0	0	0	0	0	0	0	0	0	0	0	0	0	0	0	0	0	0	0	0	0	0	0	0	0	0	0	0	0	0
Eukaryota	Stramenopiles-Gyrista	Diatomeae_X	Diatomeae_XX	Phaeodactylaceae	Phaeodactylum	5.37634	5	0	0	0	0	0	0	0	0	0	0	0	0	0	0	0	0	0	0	0	0	0	0	0	0	0	0	0	0	0.00038938	0	0	0	0	0	0	0	0	0	0	0	0	0
Eukaryota	Tubulinea-Tubulinea_X	Elardia	Arcellinida	Phryganellina	Phryganella	5.37634	5	0	0	0	0	0.00742864	0	0	0	0	0	0	0	0	0	0	0	0	0	0.000260923	0	0	0	0	0	0	0	0	0	0	0	0	0	0	0	0	0	0	0	0	0	0	0
Eukaryota	Stramenopiles-Gyrista	Pirsoniales	Pirsoniales_X	Pirsoniales_XX	Pirsonia	5.37634	5	0	0	0	0	0	0	0	0	0	0	0	0	0	0	0	0	0	0	0	0	0	0	0	0	0	0	0	0	0	0	0	0.00117224	0	0	0	0.00174551	0.00172764	0	0	0	0.000371355	0
Eukaryota	Chlorophyta-Chlorophyta_X	Chlorophyceae	Chaetopeltidales	Chaetopeltidaceae	Planophila	5.37634	5	0	0	0	0	0	0	0	0	0	0	0	0	0	0	0	0	0	0	0.000836259	0	0	0	0.006032	0	0	0	0	0	0	0	0	0	0	0	0	0	0	0	0	0	0	0
Eukaryota	Chlorophyta-Chlorophyta_X	Chlorophyceae	Chlamydomonadales	Chlamydomonadales_X	Pleodorina	5.37634	5	0.00152957	0	0.00227924	0.000953069	0	0	0	0	0	0	0	0	0	0	0	0	0	0	0.000316853	0	0	0	0	0	0	0	0	0	0	0	0	0	0	0	0	0	0	0	0	0	0	0
Eukaryota	Stramenopiles-Gyrista	Bacillariophyceae	Naviculales	Stauroneidaceae	Prestauroneis	5.37634	5	0	0	0	0	0	0	0	0	0	0	0	0	0	0.0011241	0	0	0	0	0	0	0	0	0	0	0	0	0	0	0	0	0	0	0	0	0	0	0	0	0	0	0	0
Eukaryota	Chlorophyta-Chlorophyta_X	Chlorophyceae	Sphaeropleales	Sphaeropleales_X	Protodesmus	5.37634	5	0	0	0	0	0	0.00473233	0	0	0	0.00231517	0	0	0	0	0.00535359	0	0	0	0	0	0	0	0	0	0	0	0	0	0	0	0	0	0	0	0	0	0	0	0	0	0	0
Eukaryota	Chlorophyta-Chlorophyta_X	Chlorophyceae	Sphaeropleales	Sphaeropleales_X	Pseudoschroederia	5.37634	5	0	0	0	0	0	0	0	0	0.000550659	0.00406879	0	0	0	0	0	0	0.000679694	0.00209683	0.00065525	0	0	0	0	0	0	0	0	0	0	0	0	0	0	0	0	0	0	0	0	0	0	0
Eukaryota	Chlorophyta-Chlorophyta_X	Chlorophyceae	Sphaeropleales	Sphaeropleales_X	Rhombocystis	5.37634	5	0	0	0	0	0	0	0	0	0.000779861	0	0	0	0	0	0	0	0.00110926	0	0	0	0	0	0	0	0	0	0	0	0	0	0	0	0	0	0	0	0	0	0	0	0	0
Eukaryota	Chlorophyta-Chlorophyta_X	Chlorodendrophyceae	Chlorodendrales	Chlorodendraceae	Scherffelia	5.37634	5	0.00073789	0	0.00197947	0	0	0	0	0	0	0	0	0	0	0	0	0	0	0	0	0	0	0	0	0	0	0	0	0	0	0	0	0	0	0	0	0	0	0	0	0	0	0
Eukaryota	Discoba-Euglenozoa	Euglenida	Euglenophyceae	Euglenaceae	Trachelomonas	5.37634	5	0	0	0.000182976	0	0	0	0	0	0	0.00145475	0	0	0	0	0	0	0	0	0.0275992	0	0	0	0	0	0	0	0	0	0	0	0	0	0	0	0	0	0	0	0	0	0	0
Eukaryota	Alveolata-Ciliophora	Prostomatea	Prorodontida	Urotrichidae	Urotricha	5.37634	5	0.00123975	0	0	0	0	0	0	0	0	0	0	0	0	0	0	0	0	0	0.000377181	0	0	0	0	0	0	0	0	0	0	0	0	0	0	0	0	0	0	0	0	0	0	0
Eukaryota	Rhizaria-Cercozoa	Filosa-Thecofilosea	Ventricleftida	Ventrifissuridae	Ventrifissuridae_X	5.37634	5	0	0	0	0	0	0	0	0	0	0	0	0	0	0	0	0	0	0	0	0	0	0	0	0	0	0	0	0	0	0	0.00231896	0.000288044	0.047056	0	0	0.000770658	0	0	0	0	0	0
Eukaryota	Chlorophyta-Chlorophyta_X	Chlorophyceae	Chlamydomonadales	Chlamydomonadales_X	Wislouchiella	5.37634	5	0	0	0	0	0.00462358	0	0.00288424	0	0	0	0	0	0	0.0158571	0	0	0	0	0	0	0	0	0	0	0	0	0	0	0	0	0	0	0	0	0	0	0	0	0	0	0	0
Eukaryota	Chlorophyta-Chlorophyta_X	Chlorophyceae	Chlamydomonadales	Chlamydomonadales_X	Actinochloris	4.30108	4	0	0	0.000788288	0	0	0	0	0	0	0	0	0	0	0	0	0	0	0	0.000251965	0	0	0	0	0	0	0	0	0	0	0	0	0	0	0	0	0	0	0	0	0	0	0
Eukaryota	Alveolata-Ciliophora	Spirotrichea	Hypotrichia	Holostichidae	Anteholosticha	4.30108	4	0.000727616	0	0	0	0	0	0	0	0	0	0	0	0	0	0	0	0	0	0.000203662	0	0	0	0	0	0	0	0	0	0	0	0	0	0	0	0	0	0	0	0	0	0	0
Eukaryota	Stramenopiles-Gyrista	Chrysophyceae	Apoikiales	Apoikiaceae	Apoikiospumella	4.30108	4	0	0	0	0.000931001	0	0	0	0	0	0	0	0	0	0	0	0	0	0	0	0	0	0	0	0	0	0	0	0	0	0	0	0	0	0	0	0	0	0	0	0	0	0
Eukaryota	Alveolata-Ciliophora	Spirotrichea	Euplotia	Aspidiscidae	Aspidisca	4.30108	4	0	0	0	0	0	0	0	0	0	0	0	0	0	0	0	0	0	0	0	0	0	0	0	0	0	0	0	0	0	0	0	0	0	0	0	0	0	0	0	0	0	0
Eukaryota	Cryptophyta-Cryptophyta_X	Cryptophyceae	Cryptophyceae_X	Basal_Cryptophyceae-1	Basal_Cryptophyceae-1_X	4.30108	4	0	0	0	0	0	0	0	0	0	0.00992127	0	0	0	0	0	0	0	0	0	0	0	0	0	0	0	0	0	0	0	0	0	0	0	0	0	0	0	0	0	0	0	0
Eukaryota	Alveolata-Dinoflagellata	Dinophyceae	Suessiales	Suessiaceae	Biecheleria	4.30108	4	0	0	0	0	0	0	0	0	0	0	0	0	0	0	0	0	0	0	0	0	0	0	0	0	0	0	0	0	0	0	0	0.000299296	0	0	0	0	0	0	0	0	0	0
Eukaryota	Stramenopiles-Bigyra	Bicoecea	Borokales	Borokaceae	Borokaceae_X	4.30108	4	0	0	0	0.000614191	0	0	0	0	0	0	0	0	0	0	0	0	0	0	0	0	0	0	0	0	0	0	0	0	0	0	0	0	0	0	0	0	0	0	0	0	0	0
Eukaryota	Chlorophyta-Chlorophyta_X	Trebouxiophyceae	Trebouxiophyceae_X	Trebouxiophyceae_XX	Botryococcus	4.30108	4	0	0	0	0	0	0	0	0	0	0	0	0	0	0.00146364	0	0	0	0	0	0	0	0	0	0	0	0	0	0	0	0	0	0	0	0	0	0	0	0	0	0	0	0
Eukaryota	Metamonada-Fornicata	Carpediemonadea	Carpediemonadida	Carpediemonadidae	Carpediemonadidae_X	4.30108	4	0	0	0	0	0	0	0	0	0	0	0	0	0	0	0	0	0	0	0	0	0	0	0	0	0	0	0	0	0	0	0	0	0	0	0	0	0	0	0	0	0	0
Eukaryota	Rhizaria-Cercozoa	Filosa-Sarcomonadea	Cercomonadida	Cercomonadidae	Cercomonadidae_X	4.30108	4	0	0	0	0	0	0	0	0	0	0	0	0	0	0	0	0	0	0	0	0	0.00299635	0	0	0	0	0	0	0	0	0	0	0	0	0	0	0	0	0	0	0	0	0
Eukaryota	Streptophyta-Streptophyta_X	Charophyceae	Charophyceae_X	Charophyceae_XX	Chara	4.30108	4	0	0	0	0	0	0	0	0	0	0	0	0	0	0	0	0	0	0	0	0	0	0	0	0	0	0	0	0	0	0	0	0	0	0	0	0	0	0	0	0	0	0
Eukaryota	Cryptophyta-Cryptophyta_X	Cryptophyceae	Cryptomonadales	Cryptomonadales_X	Chilomonas	4.30108	4	0	0	0.00484501	0.000199771	0	0	0	0	0	0	0	0	0	0	0	0	0	0	0	0	0	0	0	0	0	0	0	0	0	0	0	0	0	0	0	0	0	0	0	0	0	0
Eukaryota	Stramenopiles-Gyrista	Chrysophyceae	Chromulinales	Chromulinales_X	Chromulinales_XX	4.30108	4	0	0	0.000266144	0.00147696	0	0	0	0	0	0	0	0	0	0	0	0	0	0	0	0	0	0	0	0	0	0	0	0	0	0	0	0	0	0	0	0	0	0	0	0	0	0
Eukaryota	Stramenopiles-Gyrista	Chrysophyceae	Chrysophyceae_env_clade-I	Chrysophyceae_env_clade-I_X	Chrysophyceae_env_clade-I_XX	4.30108	4	0	0	0	0.0016773	0	0	0	0	0	0	0	0	0	0	0	0	0	0	0	0	0	0	0	0	0	0	0	0	0	0	0	0	0	0	0	0	0	0	0	0	0	0
Eukaryota	Stramenopiles-Gyrista	Chrysophyceae	Chrysosaccales	Chrysophyceae_Clade-E	Chrysosaccales_XXX	4.30108	4	0	0	0	0	0	0	0	0	0	0	0	0	0	0	0	0	0	0	0	0	0	0	0	0	0	0	0	0	0	0	0	0	0	0	0	0	0	0	0	0	0	0
Eukaryota	Stramenopiles-Gyrista	Mediophyceae	Thalassiosirales	Thalassiosiraceae	Conticribra	4.30108	4	0	0	0	0	0	0	0	0	0	0	0	0	0	0	0	0	0	0	0	0	0	0	0	0	0	0	0	0	0	0	0	0	0	0	0	0	0	0	0	0	0	0
Eukaryota	Chlorophyta-Chlorophyta_X	Mamiellophyceae	Dolichomastigales	Crustomastigaceae	Crustomastigaceae-AB	4.30108	4	0	0	0	0.00105546	0	0	0	0	0	0	0	0	0	0	0	0	0	0	0	0	0	0	0	0	0	0	0	0	0	0	0	0	0	0	0	0	0	0.00092028	0	0	0	0
Eukaryota	Rhizaria-Cercozoa	Filosa-Thecofilosea	Cryomonadida	Cryothecomonas-lineage	Cryothecomonas	4.30108	4	0	0	0	0	0	0	0	0	0	0	0	0	0	0	0	0	0	0	0	0	0	0	0	0	0	0	0	0	0.000651764	0.00431995	0	0.00108319	0.00236453	0	0	0	0	0	0	0	0	0
Eukaryota	Alveolata-Ciliophora	Oligohymenophorea	Scuticociliatia_2	Scuticociliatia_2_X	Cyclidium_3	4.30108	4	0.0188314	0	0	0	0	0	0	0	0	0	0	0	0	0	0	0	0	0	0	0	0	0	0	0	0	0	0	0	0	0	0	0	0	0	0	0	0	0	0	0	0	0
Eukaryota	Stramenopiles-Gyrista	Bacillariophyceae	Rhabdonematales	Tabellariaceae	Diatoma	4.30108	4	0	0	0	0	0	0	0	0	0.00150703	0	0	0	0	0	0	0	0	0	0	0	0	0	0	0	0	0	0	0	0	0	0	0	0	0	0	0	0	0	0	0	0	0
Eukaryota	Alveolata-Dinoflagellata	Syndiniales	Dino-Group-I	Dino-Group-I-Clade-1	Dino-Group-I-Clade-1_X	4.30108	4	0	0	0	0	0	0	0	0	0	0	0	0	0	0	0	0	0	0	0	0	0	0	0	0	0	0	0	0	0	0.000457486	0	0	0	0	0	0	0.00157748	0.004854	0	0	0	0
Eukaryota	Alveolata-Dinoflagellata	Syndiniales	Dino-Group-II	Dino-Group-II-Clade-14	Dino-Group-II-Clade-14_X	4.30108	4	0	0	0	0.000658611	0	0	0	0	0	0	0	0	0	0	0	0	0	0	0	0	0	0	0	0	0	0	0	0	0	0	0	0	0	0	0	0	0	0	0	0	0	0
Eukaryota	Stramenopiles-Gyrista	Chrysophyceae	Ochromonadales	Ochromonadaceae	Dinobryon	4.30108	4	0	0	0	0	0	0	0	0	0	0	0	0	0	0	0	0	0	0	0	0	0	0	0	0	0	0	0	0	0	0	0	0	0	0	0	0	0	0	0	0	0	0
Eukaryota	Chlorophyta-Chlorophyta_X	Trebouxiophyceae	Chlorellales	Chlorellales_X	Echinocoleum	4.30108	4	0	0	0	0	0	0	0	0	0	0	0	0	0	0	0	0	0	0	0	0	0	0	0	0	0	0	0	0	0	0	0	0	0	0	0	0	0	0	0	0	0	0
Eukaryota	Chlorophyta-Chlorophyta_X	Chlorophyceae	Chlamydomonadales	Chlamydomonadales_X	Eudorina	4.30108	4	0.00197554	0	0.00114966	0	0	0	0	0	0	0	0	0	0	0	0	0	0	0	0	0	0	0	0	0	0	0	0	0	0	0	0	0	0	0	0	0	0	0	0	0	0	0
Eukaryota	Discoba-Euglenozoa	Euglenida	Euglenophyceae	Euglenaceae	Euglenaria	4.30108	4	0	0	0.000317087	0	0	0	0	0	0	0	0	0	0	0	0	0	0	0	0.000315952	0	0	0	0	0	0	0	0	0	0	0	0	0	0	0	0	0	0	0	0	0	0	0
Eukaryota	Stramenopiles-Gyrista	Bacillariophyceae	Eunotiales	Eunotiaceae	Eunotia	4.30108	4	0	0	0	0	0	0	0	0	0	0	0	0	0	0	0	0	0	0	0.00334413	0	0	0	0	0	0	0	0	0	0	0	0	0	0	0	0	0	0	0	0	0.014487	0	0
Eukaryota	Evosea-Evosea_X	Variosea	Flamellidae	Flamella-lineage	Flamella	4.30108	4	0	0	0	0	0	0	0	0	0	0	0	0	0	0	0.000721923	0	0	0	0	0	0.0019174	0	0.00318407	0	0	0	0	0	0	0	0	0	0	0	0	0	0	0	0	0	0	0
Eukaryota	Alveolata-Ciliophora	Oligohymenophorea	Peniculia	Frontoniidae_1	Frontonia_1	4.30108	4	0	0	0	0	0	0	0	0	0	0	0	0	0	0	0	0	0	0	0	0	0	0	0	0	0	0	0	0	0	0	0	0	0	0	0	0	0	0	0	0	0	0
Eukaryota	Alveolata-Apicomplexa	Gregarinomorphea	Eugregarinorida	Gregarinidae	Gregarina3	4.30108	4	0	0	0	0	0	0	0	0	0	0	0	0	0	0	0	0	0	0	0	0	0	0	0	0	0	0	0	0	0	0	0	0	0	0	0	0	0	0	0	0	0	0
Eukaryota	Stramenopiles-Gyrista	Bacillariophyceae	Naviculales	Amphipleuraceae	Halamphora	4.30108	4	0	0	0	0	0	0	0	0	0	0	0	0	0	0	0	0	0	0	0	0	0	0	0	0	0	0	0	0	0	0	0	0	0	0	0	0	0	0	0	0	0	0
Eukaryota	Stramenopiles-Gyrista	Peronosporomycetes	Peronosporomycetes_X	Haliphthorales	Haliphthorales_X	4.30108	4	0	0	0	0	0	0	0	0	0	0	0	0	0	0	0	0	0	0	0	0	0	0	0	0	0	0	0	0	0.0025915	0	0	0.000453523	0.0187533	0	0	0	0	0	0	0	0	0
Eukaryota	Stramenopiles-Gyrista	Bacillariophyceae	Bacillariales	Bacillariaceae	Hantzschia	4.30108	4	0	0	0.00307932	0.000780591	0	0	0	0	0	0	0	0	0	0	0	0	0	0	0.00189327	0	0	0	0	0	0	0	0	0	0	0	0	0	0	0	0	0	0	0	0	0	0	0
Eukaryota	Stramenopiles-Gyrista	Xanthophyceae	Xanthophyceae_X	Xanthophyceae_XX	Heterococcus	4.30108	4	0	0	0	0	0	0	0	0	0	0	0	0	0	0	0	0	0	0	0.000391862	0	0	0	0.00424215	0	0	0	0	0	0	0	0	0	0	0	0	0	0	0	0	0	0	0
Eukaryota	Opisthokonta-Ichthyosporea	Ichthyophonida	Ichthyosphonida_X	Ichthyophonidae_Freshwater	Ichthyophonidae_Freshwater_X	4.30108	4	0	0	0	0.00034138	0	0	0	0	0	0.000583016	0	0	0	0	0	0	0	0	0	0	0	0	0	0	0	0	0	0	0	0	0	0	0	0	0	0	0	0	0	0	0	0
Eukaryota	Chlorophyta-Chlorophyta_X	Ulvophyceae	Ignatiales	Ignatiaceae	Ignatius	4.30108	4	0	0	0	0	0	0	0.000617997	0	0	0	0	0	0	0	0	0	0	0	0	0	0	0	0	0	0	0	0	0	0	0	0	0	0	0	0	0	0	0	0	0	0	0
Eukaryota	Stramenopiles-Gyrista	Bacillariophyceae	Achnanthales	Achnanthidiaceae	Lemnicola	4.30108	4	0	0	0	0	0	0	0.00352273	0	0	0	0	0	0	0.0213155	0	0	0	0	0	0	0	0	0	0	0	0	0	0	0	0	0	0	0	0	0	0	0	0	0	0	0	0
Eukaryota	Discoba-Euglenozoa	Euglenida	Euglenophyceae	Phacaceae	Lepocinclis	4.30108	4	0	0	0.000395807	0	0	0	0	0	0	0	0	0	0	0	0	0	0	0	0	0	0	0	0	0	0	0	0	0	0	0	0	0	0	0	0	0	0	0	0	0	0	0
Eukaryota	Stramenopiles-Gyrista	Chrysophyceae	Ochromonadales	Ochromonadales_clade-X	Ochromonadales_clade-X_X	4.30108	4	0.00100796	0	0.000547692	0	0	0	0	0	0	0	0	0	0	0	0	0	0	0	0.000458372	0	0	0	0	0	0	0	0	0	0	0	0	0	0	0	0	0	0	0	0	0	0	0
Eukaryota	Chlorophyta-Chlorophyta_X	Trebouxiophyceae	Chlorellales	Chlorellales_X	Oocystella	4.30108	4	0	0	0	0	0	0	0	0	0	0	0	0	0	0	0	0	0	0	0	0	0	0	0	0	0	0	0	0	0	0	0	0	0	0	0	0	0	0	0	0	0	0
Eukaryota	Rhizaria-Cercozoa	Filosa-Sarcomonadea	Glissomonadida	Allapsidae	Orciraptor	4.30108	4	0	0	0	0	0	0	0	0	0	0	0	0	0	0	0	0	0	0	0	0	0	0	0	0	0	0	0	0	0	0	0	0	0	0	0	0	0	0	0	0	0	0
Eukaryota	Alveolata-Ciliophora	Spirotrichea	Hypotrichia	Oxytrichidae	Oxytrichidae_X	4.30108	4	0	0	0.000239099	0	0	0	0	0	0	0	0	0	0	0	0	0	0	0	0.00119045	0	0.00130459	0	0	0	0	0	0	0	0	0	0	0.000351161	0	0	0	0	0	0	0	0	0	0
Eukaryota	Alveolata-Perkinsea	Perkinsida	Perkinsida_X	Parviluciferaceae	Parviluciferaceae_X	4.30108	4	0	0	0	0.000782714	0	0	0	0	0	0	0	0	0	0	0	0	0	0	0	0	0	0	0	0	0	0	0	0	0	0	0	0	0.00680419	0	0	0	0	0	0	0	0	0
Eukaryota	Rhizaria-Cercozoa	Filosa-Imbricatea	Euglyphida	Paulinellidae	Paulinella	4.30108	4	0	0	0	0	0	0	0	0	0	0	0	0	0	0	0	0	0	0	0	0	0	0	0	0	0	0	0	0	0	0	0	0	0.00271766	0	0	0	0	0	0	0	0	0
Eukaryota	Chlorophyta-Chlorophyta_X	Chlorophyceae	Sphaeropleales	Sphaeropleales_X	Pectinodesmus	4.30108	4	0	0	0	0	0	0	0	0	0	0	0	0	0	0	0	0	0	0	0	0	0	0	0	0	0	0	0	0	0	0	0	0	0	0	0	0	0	0	0	0	0	0
Eukaryota	Alveolata-Dinoflagellata	Dinophyceae	Peridiniales	Peridiniaceae	Peridinium	4.30108	4	0	0	0	0	0	0	0	0	0	0	0	0	0	0	0	0	0.000890564	0	0.00103482	0	0	0	0	0	0	0	0	0	0	0	0	0	0	0	0	0	0	0	0	0	0	0
Eukaryota	Rhizaria-Cercozoa	Endomyxa-Phytomyxea	Plasmodiophorida	Plasmodiophorida_X	Plasmodiophorida_XX	4.30108	4	0	0	0	0	0	0	0	0	0	0	0	0	0	0	0	0	0	0	0.00227589	0	0	0	0.00484949	0	0	0	0	0	0	0	0	0	0	0	0	0	0	0	0	0	0	0
Eukaryota	Alveolata-Ciliophora	Prostomatea_3	Prostomatea_3_X	Holophryidae	Prorodon	4.30108	4	0	0	0	0	0	0	0	0	0	0	0	0	0	0	0	0	0	0	0	0	0	0	0	0	0	0	0	0	0	0	0	0	0	0	0	0	0	0	0	0	0	0
Eukaryota	Alveolata-Ciliophora	Oligohymenophorea	Scuticociliatia_2	Scuticociliatia_2_X	Protocyclidium	4.30108	4	0.0418181	0	0	0	0	0	0	0	0	0	0	0	0	0	0	0	0	0	0	0	0	0	0	0	0	0	0	0	0	0	0	0	0	0	0	0	0	0	0	0	0	0
Eukaryota	Chlorophyta-Chlorophyta_X	Chlorophyceae	Chlamydomonadales	Chlamydomonadales_X	Protosiphon	4.30108	4	0	0	0	0	0	0	0	0	0	0	0	0	0	0	0.00102078	0	0	0	0.00151387	0	0	0	0.0143088	0	0	0	0	0	0	0	0	0	0	0	0	0	0	0	0	0	0	0
Eukaryota	Haptophyta-Haptophyta_X	Prymnesiophyceae	Prymnesiales	Prymnesiaceae	Prymnesiaceae_X	4.30108	4	0	0	0	0.000404599	0	0	0	0	0	0	0	0	0	0	0	0	0	0	0	0	0	0	0.00115783	0	0	0	0	0	0	0	0	0	0	0	0	0	0	0	0	0	0	0
Eukaryota	Rhizaria-Cercozoa	Filosa-Thecofilosea	Tectofilosida	Pseudodifflugiidae	Pseudodifflugiidae_X	4.30108	4	0	0	0	0	0	0	0	0	0	0	0	0	0	0	0	0	0	0	0	0	0	0	0	0	0	0	0	0	0	0	0	0.00034918	0	0	0	0	0	0	0	0.00383296	0	0
Eukaryota	Alveolata-Ciliophora	Spirotrichea	Hypotrichia	Pseudokeronopsidae	Pseudokeronopsis	4.30108	4	0	0	0	0.00348078	0	0	0	0	0	0	0	0	0	0	0	0	0	0	0	0	0	0	0	0	0	0	0	0	0	0	0	0	0	0	0	0	0	0	0	0	0	0
Eukaryota	Alveolata-Ciliophora	Spirotrichea	Hypotrichia	Urostylidae	Pseudonotohymena	4.30108	4	0.00547981	0	0.0139732	0.000212753	0	0	0	0	0	0	0	0	0	0	0	0	0	0	0.00042562	0	0	0	0	0	0	0	0	0	0	0	0	0	0	0	0	0	0	0	0	0	0	0
Eukaryota	Chlorophyta-Chlorophyta_X	Pyramimonadophyceae	Pyramimonadales	Pyramimonadaceae	Pyramimonas	4.30108	4	0	0	0	0	0	0	0	0	0	0	0	0	0	0	0	0	0	0	0	0	0	0	0	0	0	0	0	0	0	0	0	0	0	0	0	0	0.00489325	0	0	0.00384141	0	0
Eukaryota	Chlorophyta-Chlorophyta_X	Chlorophyceae	Sphaeropleales	Sphaeropleales_X	Sorastrum	4.30108	4	0	0	0	0	0	0	0	0	0.00128203	0	0	0	0	0	0	0	0	0	0	0	0	0.00718087	0	0	0	0	0	0	0	0	0	0	0	0	0	0	0	0	0	0	0	0
Eukaryota	Rhizaria-Cercozoa	Filosa-Imbricatea	Spongomonadida	Spongomonadidae	Spongomonadidae_X	4.30108	4	0	0	0	0	0	0	0	0	0	0	0	0	0	0	0	0	0	0	0	0	0	0	0	0	0	0	0	0	0	0	0	0	0	0	0	0	0	0	0	0	0	0
Eukaryota	Rhizaria-Cercozoa	Filosa-Thecofilosea	Ebriacea	TAGIRI1-lineage	TAGIRI1-lineage_X	4.30108	4	0	0	0	0	0	0	0	0	0	0	0	0	0	0	0	0	0	0	0	0	0	0	0	0	0	0	0	0	0	0	0.00155418	0.00174425	0	0	0	0.00178167	0	0	0	0	0	0
Eukaryota	Chlorophyta-Chlorophyta_X	Chlorophyceae	Chlamydomonadales	Chlamydomonadales_X	Tetrabaena	4.30108	4	0.000725506	0	0	0.00193443	0	0	0	0	0	0	0	0	0	0	0	0	0	0	0	0	0	0	0	0	0	0	0	0	0	0	0	0	0	0	0	0	0	0	0	0	0	0
Eukaryota	Rhizaria-Cercozoa	Filosa-Imbricatea	Thaumatomonadida	Thaumatomonadidae	Thaumatomastix	4.30108	4	0	0	0	0	0	0	0	0	0	0	0	0	0	0	0	0	0	0	0	0	0	0	0	0	0	0	0	0	0	0	0	0.00018208	0.00942802	0	0	0	0	0	0	0	0	0
Eukaryota	Rhizaria-Cercozoa	Filosa-Imbricatea	Thaumatomonadida	Thaumatomonadidae	Thaumatomonas	4.30108	4	0	0	0	0	0	0	0	0	0	0	0	0	0	0	0	0	0	0	0	0	0	0	0	0	0	0	0	0	0	0	0	0	0	0	0	0	0	0	0	0	0	0
Eukaryota	Stramenopiles-Bigyra	Sagenista	Labyrinthulomycetes	Thraustochytriaceae	Thraustochytriaceae_LAB18	4.30108	4	0	0	0	0.000151725	0	0	0	0	0.000275909	0	0	0	0	0	0	0	0	0.000640564	0.000193424	0	0	0	0	0	0	0	0	0	0	0	0	0	0	0	0	0	0	0	0	0	0	0
Eukaryota	Alveolata-Ciliophora	Spirotrichea	Choreotrichida-Tintinnina	Tintinnidiidae	Tintinnidiidae_X	4.30108	4	0	0	0	0	0	0	0	0	0	0	0	0	0	0	0	0	0	0	0	0	0	0	0	0	0	0	0	0	0	0	0	0	0	0	0	0	0	0	0	0	0	0
Eukaryota	Alveolata-Ciliophora	Spirotrichea	Choreotrichida-Tintinnina	TIN_03	Tintinnopsis_03	4.30108	4	0	0	0	0	0	0	0	0	0	0.0014734	0	0	0	0	0	0	0	0.0114969	0.000261122	0	0	0	0	0	0	0	0	0	0	0	0	0	0	0	0	0	0	0	0	0	0	0
Eukaryota	Stramenopiles-Gyrista	Xanthophyceae	Xanthophyceae_X	Xanthophyceae_XX	Tribonema	4.30108	4	0	0	0	0	0	0	0.0016095	0	0	0	0	0	0	0	0	0	0	0	0.00255923	0	0	0	0	0	0	0	0	0	0	0	0	0	0	0	0	0	0	0	0	0	0	0
Eukaryota	Chlorophyta-Chlorophyta_X	Ulvophyceae	Ulvophyceae_X	Ulvophyceae_XX	Ulvophyceae_XXX	4.30108	4	0	0	0	0	0	0	0	0	0	0	0	0	0	0	0	0	0	0	0	0	0	0	0	0	0	0	0	0	0	0	0	0	0	0	0	0	0	0	0	0	0	0
Eukaryota	Alveolata-Ciliophora	Oligohymenophorea	Oligohymenophorea_X	Urocentridae	Urocentrum	4.30108	4	0	0	0	0	0	0	0	0	0	0	0	0	0	0	0	0	0	0	0	0	0	0	0	0	0	0	0	0	0	0	0	0	0	0	0	0	0	0	0	0	0	0
Eukaryota	Stramenopiles-Gyrista	Chrysophyceae	Ochromonadales	Ochromonadaceae	Uroglena	4.30108	4	0	0	0	0	0	0	0	0	0	0	0	0	0	0	0	0	0	0	0	0	0	0	0	0	0	0	0	0	0	0	0	0	0	0	0	0	0	0	0	0	0	0
Eukaryota	Rhizaria-Cercozoa	Endomyxa	Vampyrellida	Vampyrellidae	Vampyrella	4.30108	4	0	0	0	0	0	0	0	0	0	0	0	0	0	0	0	0	0	0.000843653	0	0	0	0	0	0	0	0	0	0	0	0	0	0	0	0	0	0	0	0	0	0	0	0
Eukaryota	Rhizaria-Cercozoa	Filosa-Thecofilosea	Ventricleftida	Ventricleftida_X	Ventricleftida_XX	4.30108	4	0	0	0	0	0	0	0	0	0	0	0	0	0	0	0	0	0	0	0	0	0	0	0	0	0	0	0	0	0	0	0.00662559	0.0163309	0	0	0	0	0	0	0	0.00221172	0	0
Eukaryota	Rhizaria-Cercozoa	Endomyxa-Phytomyxea	Plasmodiophorida	Plasmodiophorida_X	Woronina	4.30108	4	0	0	0	0	0	0	0	0	0	0	0	0	0	0	0	0	0	0	0.00109322	0	0	0	0.0041779	0	0	0	0	0	0	0	0	0	0	0	0	0	0	0	0	0	0	0
Eukaryota	Chlorophyta-Chlorophyta_X	Chlorophyceae	Sphaeropleales	Sphaeropleales_X	scenedesmid	4.30108	4	0	0	0	0	0	0	0	0	0	0.00311846	0	0	0	0	0	0	0	0	0.00020143	0	0	0	0	0	0	0	0	0	0	0	0	0	0	0	0	0	0	0	0	0	0	0
Eukaryota	Alveolata-Apicomplexa	Gregarinomorphea	Eugregarinorida	Gregarinidae	Amoebogregarina	3.22581	3	0	0	0	0	0	0	0	0	0	0	0	0	0	0	0	0	0	0	0	0	0	0	0	0	0	0.00340854	0	0	0	0	0	0.000199531	0	0	0	0	0	0	0	0	0	0
Eukaryota	Alveolata-Dinoflagellata	Dinophyceae	Suessiales	Suessiaceae	Ansanella	3.22581	3	0	0	0	0	0	0	0	0	0	0	0	0	0	0	0	0	0	0	0	0	0	0	0	0	0	0	0	0	0	0	0	0	0	0	0	0	0.000339571	0	0	0	0	0
Eukaryota	Alveolata-Dinoflagellata	Dinophyceae	Suessiales	Suessiaceae	Asulcocephalium	3.22581	3	0.000664656	0	0	0	0	0	0	0	0	0	0	0	0	0	0.000773489	0	0	0	0	0	0	0	0	0	0	0	0	0	0	0	0	0	0	0	0	0	0	0	0	0	0.000720639	0
Eukaryota	Breviatea-Breviatea_X	Breviatea_XX	Breviatea_XXX	Breviata-lineage	Breviata-lineage_X	3.22581	3	0	0	0.000332684	0	0	0	0	0	0	0	0	0	0	0	0	0	0	0	0	0	0	0	0.00157695	0	0	0	0	0	0	0	0	0	0	0	0	0	0	0	0	0	0	0
Eukaryota	Alveolata-Ciliophora	CONThreeP	CONThreeP_X	CONThreeP_XX	CONThreeP_XXX	3.22581	3	0.000581575	0	0	0.000764302	0	0	0	0	0	0	0	0	0	0	0	0	0	0	0	0	0	0	0	0	0	0	0	0	0	0	0	0	0	0	0	0	0	0	0	0	0	0
Eukaryota	Alveolata-Ciliophora	Cariacotrichea	Cariacotrichea_X	Cariacotrichea_XX	Cariacotrichea_XXX	3.22581	3	0	0	0	0	0	0	0	0	0	0	0	0	0	0	0	0	0	0	0	0	0	0	0	0	0	0	0	0	0	0	0	0	0	0	0	0	0	0	0	0	0	0
Eukaryota	Chlorophyta-Chlorophyta_X	Ulvophyceae	Cladophorales	Cladophorales_X	Chaetomorpha	3.22581	3	0	0	0	0	0	0	0	0	0	0	0	0	0	0	0	0	0	0	0	0	0	0	0	0	0	0	0	0	0	0	0	0	0	0	0	0	0	0	0	0	0	0
Eukaryota	Alveolata-Ciliophora	Phyllopharyngea	Cyrtophoria_2	Lynchellidae_1	Chlamydonellopsis	3.22581	3	0	0	0	0	0	0	0	0	0	0	0	0	0	0	0	0	0	0	0	0	0	0	0	0	0	0	0	0	0	0	0	0	0	0	0	0	0	0	0	0	0	0
Eukaryota	Chlorophyta-Chlorophyta_X	Chlorophyceae	Sphaeropleales	Sphaeropleales_X	Chlorotetraedron	3.22581	3	0	0	0	0	0	0	0	0	0	0	0	0	0	0	0	0	0	0	0	0	0	0	0	0	0	0	0	0	0	0	0	0	0	0	0	0	0	0	0	0	0	0
Eukaryota	Stramenopiles-Gyrista	Chrysophyceae	Chrysosaccales	Chrysosaccaceae	Chromophyton	3.22581	3	0	0	0	0	0	0	0	0	0	0	0	0	0	0	0	0	0	0	0	0	0	0	0	0	0	0	0	0	0	0	0	0	0	0	0	0	0	0	0	0	0	0
Eukaryota	Stramenopiles-Gyrista	Chrysophyceae	Hibberdiales	Hibberdiaceae	Chrysonebula	3.22581	3	0	0	0.000266188	0	0	0	0	0	0	0	0	0	0	0	0	0	0	0	0	0	0	0	0	0	0	0	0	0	0	0	0	0	0	0	0	0	0	0	0	0	0	0
Eukaryota	Chlorophyta-Chlorophyta_X	Chlorophyceae	Sphaeropleales	Sphaeropleales_X	Coelastropsis	3.22581	3	0	0	0	0	0	0	0	0	0.000652945	0	0	0	0	0	0	0	0	0	0	0	0	0	0	0	0	0	0	0	0	0	0	0	0	0	0	0	0	0	0	0	0	0
Eukaryota	Alveolata-Ciliophora	Prostomatea_1	Prostomatea_1_X	Colepidae	Colepidae_X	3.22581	3	0	0	0	0.000171035	0	0	0	0	0	0	0	0	0	0	0	0	0	0	0	0	0	0	0	0	0	0	0	0	0	0	0	0	0	0	0	0	0	0	0	0	0	0
Eukaryota	Rhizaria-Cercozoa	Filosa-Imbricatea	Euglyphida	Trinematidae	Corythion	3.22581	3	0	0	0	0	0	0	0	0	0	0	0	0	0	0	0	0	0	0	0	0	0	0	0	0	0	0	0	0	0	0	0	0	0	0	0	0	0	0	0	0	0	0
Eukaryota	Streptophyta-Streptophyta_X	Zygnemophyceae	Zygnemophyceae_X	Zygnemophyceae_XX	Cylindrocystis	3.22581	3	0	0	0	0	0	0	0	0	0	0	0	0	0	0	0	0	0	0	0.00219036	0	0	0	0.00579036	0	0	0	0	0	0	0	0	0	0	0	0	0	0	0	0	0	0	0
Eukaryota	Stramenopiles-Gyrista	Mediophyceae	Cymatosirales	Cymatosiraceae	Cymatosiraceae_X	3.22581	3	0	0	0	0	0	0	0	0	0	0	0	0	0	0	0	0	0	0	0	0	0	0	0	0	0	0	0	0	0	0	0	0	0	0	0	0	0	0	0	0	0	0
Eukaryota	Alveolata-Ciliophora	Colpodea	Colpodea_X	Cyrtolophosidida	Cyrtolophosis	3.22581	3	0	0	0	0	0	0	0	0	0	0	0	0	0	0	0	0	0	0	0.000106383	0	0	0	0	0	0	0	0	0	0	0	0	0	0	0	0	0	0	0	0	0	0	0
Eukaryota	Chlorophyta-Chlorophyta_X	Trebouxiophyceae	Chlorellales	Chlorellales_X	Dictyosphaerium	3.22581	3	0	0	0	0	0	0	0	0	0	0	0	0	0	0	0	0	0	0	0.000256467	0	0	0	0	0	0	0	0	0	0	0	0	0	0	0	0	0	0	0	0	0	0	0
Eukaryota	Stramenopiles-Gyrista	Bacillariophyceae	Cymbellales	Cymbellaceae	Didymosphenia	3.22581	3	0	0	0	0	0	0	0	0	0	0	0	0	0	0	0	0	0	0	0	0	0	0	0	0	0	0	0	0	0	0	0	0	0	0	0	0	0	0	0	0	0	0
Eukaryota	Chlorophyta-Chlorophyta_X	Ulvophyceae	Ulvales-relatives	Ulvales-relatives_X	Dilabifilum	3.22581	3	0	0	0	0	0	0.00388959	0	0	0	0	0	0	0	0	0	0	0	0	0	0	0	0	0	0	0	0	0	0	0	0	0	0	0	0	0	0	0	0	0	0.00221172	0	0
Eukaryota	Alveolata-Dinoflagellata	Syndiniales	Dino-Group-II	Dino-Group-II-Clade-1	Dino-Group-II-Clade-1_X	3.22581	3	0	0	0	0	0	0	0	0	0	0	0	0	0	0	0	0	0	0	0.00063518	0	0	0	0	0	0	0	0	0	0	0	0	0	0	0	0	0	0	0	0	0	0	0
Eukaryota	Chlorophyta-Chlorophyta_X	Trebouxiophyceae	Chlorellales	Chlorellales_X	Ecballocystis	3.22581	3	0	0	0	0	0	0	0	0	0	0	0	0	0	0	0	0	0	0	0	0	0	0	0	0	0	0	0	0	0	0	0	0	0	0	0	0	0	0	0	0	0	0
Eukaryota	Streptophyta-Streptophyta_X	Embryophyceae	Embryophyceae_X	Embryophyceae_XX	Embryophyceae_XXX	3.22581	3	0	0	0	0	0	0	0	0	0	0	0	0	0	0	0	0	0	0	0.000125726	0	0	0	0.00135078	0	0	0	0	0	0	0	0	0	0	0	0	0	0	0	0	0	0	0
Eukaryota	Stramenopiles-Gyrista	Bacillariophyceae	Cymbellales	Cymbellaceae	Encyonopsis	3.22581	3	0	0	0	0	0	0	0	0	0	0	0	0	0	0	0	0	0	0	0	0	0	0	0	0	0	0	0	0	0	0	0	0	0	0	0	0	0	0	0	0	0	0
Eukaryota	Stramenopiles-Gyrista	Mediophyceae	Cymatosirales	Cymatosiraceae	Extubocellulus	3.22581	3	0	0	0	0	0	0	0	0	0	0	0	0	0	0	0	0	0	0	0	0	0	0	0	0	0	0	0	0	0	0	0	0	0	0	0	0	0	0	0	0	0	0
Eukaryota	Rhizaria-Cercozoa	Filosa-Thecofilosea	Tectofilosida	Tectofilosida_X	Fisculla	3.22581	3	0	0	0	0	0	0	0	0	0	0	0	0	0	0	0	0	0	0	0.000173972	0	0	0	0	0	0	0	0	0	0	0	0	0	0	0	0	0	0	0	0	0	0	0
Eukaryota	Stramenopiles-Gyrista	Bacillariophyceae	Fragilariales	Fragilariaceae	Fragilariaceae_X	3.22581	3	0	0	0	0	0	0	0	0	0.00360955	0	0	0	0	0	0	0	0	0	0	0	0	0	0	0	0	0	0	0	0	0	0	0	0	0	0	0	0	0	0	0	0	0
Eukaryota	Alveolata-Ciliophora	Oligohymenophorea	Peniculia	Peniculia_X	Frontonia	3.22581	3	0	0	0	0.00129137	0	0	0	0	0	0	0	0	0	0	0	0	0	0	0	0	0	0	0	0	0	0	0	0	0	0	0	0	0	0	0	0	0	0	0	0	0	0
Eukaryota	Chlorophyta-Chlorophyta_X	Chlorophyceae	Chlamydomonadales	Chlamydomonadales_X	Golenkinia	3.22581	3	0	0	0	0	0	0	0	0	0	0	0	0	0	0	0	0	0	0	0	0	0	0	0	0	0	0	0	0	0	0	0	0	0	0	0	0	0	0	0	0	0	0
Eukaryota	Cryptophyta-Cryptophyta_X	Cryptophyceae	Goniomonadales	Goniomonadales_X	Goniomonadales_XX	3.22581	3	0	0	0	0	0	0	0	0	0	0	0	0	0	0	0	0	0	0	0	0	0	0	0	0	0	0	0	0	0	0	0	0.000191843	0	0	0	0	0	0	0	0	0	0
Eukaryota	Cryptophyta-Cryptophyta_X	Cryptophyceae	Goniomonadales	Goniomonadales_X	Goniomonas	3.22581	3	0	0	0	0	0	0	0	0	0	0	0	0	0	0	0	0	0	0	0	0	0	0	0	0	0	0	0	0	0	0	0.00320237	0.00121829	0	0	0	0	0	0	0	0	0	0
Eukaryota	Chlorophyta-Chlorophyta_X	Chlorophyceae	Sphaeropleales	Sphaeropleales_X	Halochlorella	3.22581	3	0	0	0	0	0	0	0	0	0	0	0	0	0	0	0	0	0	0	0	0	0	0	0	0	0	0	0	0	0	0	0	0	0	0	0	0	0	0	0	0	0	0
Eukaryota	Stramenopiles-Gyrista	Peronosporomycetes	Peronosporomycetes_X	Haptoglossales	Haptoglossa	3.22581	3	0	0	0	0	0	0	0	0	0	0	0	0	0	0	0	0	0	0	0	0	0	0	0	0	0	0	0	0	0	0	0	0	0	0	0	0	0	0	0	0	0	0
Eukaryota	Alveolata-Ciliophora	Prostomatea_3	Prostomatea_3_X	Holophryidae	Holophryidae_X	3.22581	3	0	0	0	0	0	0	0	0	0	0	0	0	0	0	0	0	0	0	0	0	0	0	0	0	0	0	0	0	0	0	0	0	0	0	0	0	0	0	0	0	0	0
Eukaryota	Chlorophyta-Chlorophyta_X	Chlorophyceae	Chaetopeltidales	Chaetopeltidales_X	Hormotilopsis	3.22581	3	0	0	0	0	0	0	0	0	0	0	0	0	0	0	0.00144506	0	0	0	0.0142771	0	0	0	0.0114752	0	0	0	0	0	0	0	0	0	0	0	0	0	0	0	0	0	0	0
Eukaryota	Stramenopiles-Gyrista	Bacillariophyceae	Rhabdonematales	Grammatophoraceae	Hyalosira	3.22581	3	0	0	0	0	0	0	0	0	0	0	0	0	0	0	0	0	0	0	0	0	0	0	0	0	0	0	0	0	0.00132676	0.000557238	0	0	0	0	0	0	0	0	0	0	0	0
Eukaryota	Discoba-Euglenozoa	Kinetoplastea	Prokinetoplastida	Ichthyobodonidae	Ichthyobodonidae_PRO1	3.22581	3	0.000633464	0	0	0	0	0	0	0	0	0	0	0	0	0	0	0	0	0	0	0	0	0	0	0	0	0	0	0	0	0	0	0	0	0	0	0	0	0	0	0	0	0
Eukaryota	Evosea-Evosea_X	Variosea	Variosea_X	Ischnamoebidae	Ischnamoeba	3.22581	3	0	0	0	0	0	0	0	0	0	0	0	0	0	0	0	0	0	0	0	0	0.00127176	0	0.00173568	0	0	0	0	0	0	0	0	0	0	0	0	0	0	0	0	0	0	0
Eukaryota	Stramenopiles-Bigyra	Sagenista	Labyrinthulomycetes	Labyrinthulomycetes_LAB1/6/8	Labyrinthulomycetes_LAB8	3.22581	3	0	0	0	0	0	0	0	0	0	0	0	0	0	0	0	0	0	0	0	0	0	0	0	0	0	0	0	0	0	0	0	0.00544993	0	0	0	0	0	0	0	0.00535469	0	0
Eukaryota	Alveolata-Ciliophora	Oligohymenophorea	Peniculia	Lembadionidae	Lembadion	3.22581	3	0	0	0	0	0	0	0	0	0	0	0	0	0	0	0	0	0	0	0	0	0	0	0	0	0	0	0	0	0	0	0	0	0	0	0	0	0	0	0	0	0	0
Eukaryota	Stramenopiles-Gyrista	Mediophyceae	Cymatosirales	Cymatosiraceae	Leyanella	3.22581	3	0	0	0	0	0	0	0	0	0	0	0	0	0	0	0	0	0	0	0	0	0	0	0	0	0	0	0	0	0	0	0	0	0	0	0	0	0	0	0	0	0	0
Eukaryota	Rhizaria-Cercozoa	Filosa-Granofilosea	Limnofilida	Limnofilidae	Limnofilidae_X	3.22581	3	0	0	0	0	0	0	0	0	0	0	0	0	0	0	0	0	0	0	0	0	0	0	0	0	0	0	0	0	0	0	0	0	0	0	0	0	0	0	0	0	0	0
Eukaryota	Chlorophyta-Chlorophyta_X	Chlorophyceae	Chlamydomonadales	Chlamydomonadales_X	Lobocharacium	3.22581	3	0	0	0.00253645	0	0	0	0	0	0	0	0	0	0	0	0	0	0	0	0.000389511	0	0	0	0	0	0	0	0	0	0	0	0	0	0	0	0	0	0	0	0	0	0	0
Eukaryota	Chlorophyta-Chlorophyta_X	Chlorophyceae	Chlamydomonadales	Chlamydomonadales_X	Lobochlamys	3.22581	3	0	0	0.000337284	0	0	0	0	0	0	0	0	0	0	0	0	0	0	0	0.000802002	0	0	0	0	0	0	0	0	0	0	0	0	0	0	0	0	0	0	0	0	0	0	0
Eukaryota	Stramenopiles-Bigyra	Opalozoa	Opalozoa_X	MAST-12	MAST-12A	3.22581	3	0	0	0	0	0	0	0	0	0	0	0	0	0	0	0	0	0	0	0	0	0	0	0	0	0	0	0	0	0.00088702	0	0	0.000411532	0	0	0	0	0	0	0	0	0	0
Eukaryota	Stramenopiles-Bigyra	Opalozoa	Opalozoa_X	MAST-12	MAST-12_X	3.22581	3	0	0	0	0	0	0	0	0	0	0	0	0	0	0	0	0	0	0	0.000183753	0	0	0	0	0	0	0	0	0	0	0	0	0	0	0	0	0	0	0	0	0	0	0
Eukaryota	Stramenopiles-Gyrista	MOCH-3	MOCH-3_X	MOCH-3_XX	MOCH-3_XXX	3.22581	3	0	0	0	0	0	0	0	0	0	0	0	0	0	0	0	0	0	0	0	0	0	0	0	0	0	0	0	0	0	0	0	0.00037412	0	0	0	0	0	0.00114926	0	0	0	0
Eukaryota	Evosea-Evosea_X	Archamoebea	Mastigamoebida	Mastigamoebidae	Mastigamoeba	3.22581	3	0	0	0	0	0	0	0	0	0	0	0	0	0	0	0	0	0	0	0	0	0	0	0	0	0	0	0	0	0	0	0	0	0	0	0	0	0	0	0	0	0	0
Eukaryota	Rhizaria-Cercozoa	Filosa-Thecofilosea	Filosa-Thecofilosea_X	Mataza-lineage	Mataza-lineage_X	3.22581	3	0	0	0	0	0	0	0	0	0	0	0	0	0	0	0	0	0	0	0	0	0	0	0	0	0	0	0	0	0	0	0	0.00143091	0	0	0	0	0	0.00186378	0	0.00512188	0	0
Eukaryota	Chlorophyta-Chlorophyta_X	Mamiellophyceae	Mamiellales	Mamiellaceae	Micromonas	3.22581	3	0	0	0	0	0	0	0	0	0	0	0	0	0	0	0	0	0	0	0	0	0	0	0	0	0	0	0	0	0	0.000790621	0	0.0024706	0	0	0	0	0	0	0	0	0.0343844	0
Eukaryota	Opisthokonta-Choanoflagellata	Choanoflagellatea	Craspedida	Monosigidae_Group_A	Monosiga	3.22581	3	0	0	0	0	0	0	0	0	0	0	0	0	0	0	0	0	0	0	0	0	0	0	0	0	0	0	0	0	0	0	0	0	0	0	0	0	0	0	0	0	0	0
Eukaryota	Stramenopiles-Gyrista	Bacillariophyceae	Naviculales	Neidiaceae	Neidium	3.22581	3	0	0	0.000249515	0	0	0	0	0	0	0	0	0	0	0	0	0	0	0	0.00015485	0	0	0	0	0	0	0	0	0	0	0	0	0	0	0	0	0	0	0	0	0	0	0
Eukaryota	Evosea-Evosea_X	Variosea	Fractovitellida	Schizoplasmodiidae	Nematostelium	3.22581	3	0	0	0	0	0	0	0	0	0	0	0	0	0	0	0	0	0	0	0	0	0	0	0	0	0	0	0	0	0	0	0	0	0	0	0	0	0	0	0	0	0	0
Eukaryota	Chlorophyta-Chlorophyta_X	Chlorophyceae	Sphaeropleales	Sphaeropleales_X	Neodesmus	3.22581	3	0	0	0.000200396	0	0	0	0	0	0	0	0	0	0	0	0	0	0	0	0.00198297	0	0	0	0	0	0	0	0	0	0	0	0	0	0	0	0	0	0	0	0	0	0	0
Eukaryota	Discoba-Discoba_X	Heterolobosea	Tetramitia_I	Neovahlkampfiidae	Neovahlkampfiidae_X	3.22581	3	0	0	0	0	0	0	0.000377665	0	0	0	0	0	0	0	0	0	0	0	0	0	0	0	0	0	0	0	0	0	0	0	0	0	0	0	0	0	0	0	0	0	0	0
Eukaryota	Chlorophyta-Chlorophyta_X	Nephroselmidophyceae	Nephroselmidales	Nephroselmidales_X	Nephroselmis	3.22581	3	0	0	0.00117901	0.000252874	0	0	0	0	0	0	0	0	0	0	0	0	0	0	0	0	0	0	0	0	0	0	0	0	0	0	0	0	0	0	0	0	0	0	0	0	0	0
Eukaryota	Rhizaria-Cercozoa	Filosa-Granofilosea	Filosa-Granofilosea_X	Novel-Gran-234	Novel-Gran-234_X	3.22581	3	0	0	0	0	0	0	0	0	0	0	0	0	0	0	0	0	0	0	0	0	0	0	0	0	0	0	0	0	0	0	0	0	0	0	0	0	0	0	0	0.00187094	0	0
Eukaryota	Chlorophyta-Chlorophyta_X	Chlorophyceae	Oedogoniales	Oedogoniales_X	Oedocladium	3.22581	3	0	0	0	0	0	0	0	0	0	0	0	0	0	0	0	0	0	0	0	0	0	0	0	0	0	0	0	0	0	0	0	0	0	0	0	0	0	0	0	0	0	0
Eukaryota	Chlorophyta-Chlorophyta_X	Chlorophyceae	Oedogoniales	Oedogoniales_X	Oedogoniales_XX	3.22581	3	0	0	0	0	0	0	0	0	0	0	0	0	0	0	0	0	0	0	0	0	0	0	0	0	0	0	0	0	0	0	0	0	0	0	0	0	0	0	0	0	0	0
Eukaryota	Alveolata-Ciliophora	Oligohymenophorea	Hymenostomatia	Ophryoglenida	Ophryoglena	3.22581	3	0	0	0	0	0	0	0	0	0	0	0	0	0	0	0	0	0	0	0	0	0	0	0	0	0	0	0	0	0	0	0	0	0	0	0	0	0	0	0	0	0	0
Eukaryota	Chlorophyta-Chlorophyta_X	Mamiellophyceae	Mamiellales	Bathycoccaceae	Ostreococcus	3.22581	3	0	0	0	0	0	0	0	0	0	0	0	0	0	0	0	0	0	0	0	0	0	0	0	0	0	0	0	0	0	0.00112515	0	0.000399075	0	0	0	0	0	0.00126906	0	0	0	0
Eukaryota	Chlorophyta-Chlorophyta_X	Chlorophyceae	Chlamydomonadales	Chlamydomonadales_X	Pascherina	3.22581	3	0	0	0.000652744	0.000318377	0	0	0	0	0	0	0	0	0	0	0	0	0	0	0	0	0	0	0	0	0	0	0	0	0	0	0	0	0	0	0	0	0	0	0	0	0	0
Eukaryota	Haptophyta-Haptophyta_X	Pavlovophyceae	Pavlovales	Pavlovaceae	Pavlova	3.22581	3	0	0	0.00374269	0	0	0	0	0	0	0	0	0	0	0	0	0	0	0	0	0	0	0	0	0	0	0	0	0	0	0	0	0	0	0	0	0	0	0	0	0	0	0
Eukaryota	Alveolata-Ciliophora	Oligohymenophorea	Peniculia	Peniculida	Peniculida_X	3.22581	3	0	0	0	0	0	0	0	0	0	0	0	0	0	0	0	0	0	0	0	0	0	0	0	0	0	0	0	0	0	0	0	0	0	0	0	0	0	0	0	0	0	0
Eukaryota	Alveolata-Dinoflagellata	Dinophyceae	Peridiniales	Thoracosphaeraceae	Pentapharsodinium	3.22581	3	0	0	0	0	0	0	0	0	0	0	0	0	0	0	0	0	0	0	0	0	0	0	0	0	0	0	0	0	0	0	0	0	0	0	0	0	0	0	0	0.00349219	0	0
Eukaryota	Rhizaria-Cercozoa	Endomyxa-Phytomyxea	Phagomyxida	Phagomyxidae	Phagomyxa	3.22581	3	0	0	0	0	0	0	0	0	0	0	0	0	0	0	0	0	0	0	0	0	0	0	0	0	0	0	0	0	0.000233426	0	0	0	0	0	0	0.000458023	0	0	0	0	0	0
Eukaryota	Stramenopiles-Gyrista	Peronosporomycetes	Peronosporomycetes_X	Peronosporales	Phytophthora	3.22581	3	0	0	0	0	0	0	0	0	0	0	0	0	0	0	0	0	0	0	0	0	0	0	0	0	0	0	0	0	0	0	0	0	0	0	0	0	0	0	0	0	0	0
Eukaryota	Picozoa-Picozoa_X	Picozoa_XX	Picozoa_XXX	Picozoa_XXXX	Picozoa_XXXXX	3.22581	3	0	0	0	0	0	0	0	0	0	0	0	0	0	0	0	0	0	0	0	0	0	0	0	0	0	0	0	0	0	0	0.00155801	0	0	0	0	0	0.000460921	0.000557401	0	0	0	0
Eukaryota	Stramenopiles-Gyrista	Mediophyceae	Cymatosirales	Cymatosiraceae	Pierrecomperia	3.22581	3	0	0	0	0	0	0	0	0	0	0	0	0	0	0	0	0	0	0	0	0	0	0	0	0	0	0	0	0	0	0	0	0	0	0	0	0	0	0	0	0	0	0
Eukaryota	Chlorophyta-Chlorophyta_X	Chlorophyceae	Sphaeropleales	Sphaeropleales_X	Planktosphaeria	3.22581	3	0	0	0	0	0	0	0	0	0	0	0	0	0	0	0	0	0	0	0	0	0	0	0	0	0	0	0	0	0	0	0	0	0	0	0	0	0	0	0	0	0	0
Eukaryota	Alveolata-Ciliophora	Colpodea	Colpodea_X	Platyophryida	Platyophrya	3.22581	3	0	0	0	0	0	0	0	0	0	0	0	0	0	0	0	0	0	0	0.000319148	0	0.00228613	0	0	0	0	0	0	0	0	0	0	0	0	0	0	0	0	0	0	0	0	0
Eukaryota	Stramenopiles-Gyrista	Bacillariophyceae	Naviculales	Pleurosigmataceae	Pleurosigma	3.22581	3	0	0	0	0	0	0	0	0	0	0	0	0	0	0	0	0	0	0	0	0	0	0	0	0	0	0	0	0	0	0	0	0	0	0	0	0	0	0	0	0.0900127	0	0
Eukaryota	Alveolata-Ciliophora	Litostomatea	Haptoria_5	Pleurostomatida	Pleurostomatida_X	3.22581	3	0	0	0	0	0	0	0	0	0	0	0	0	0	0	0	0	0	0	0	0	0	0	0	0	0	0	0	0	0	0	0	0.000424002	0.0135865	0	0	0	0	0	0	0	0	0
Eukaryota	Alveolata-Dinoflagellata	Dinophyceae	Gymnodiniales	Gymnodiniaceae	Polykrikos	3.22581	3	0	0	0	0	0	0	0	0	0	0	0	0	0	0	0	0	0	0	0	0	0	0	0	0	0	0	0	0	0	0	0	0	0.0335061	0	0	0	0	0	0	0	0	0
Eukaryota	Rhizaria-Cercozoa	Endomyxa-Phytomyxea	Plasmodiophorida	Polymyxa-lineage	Polymyxa	3.22581	3	0	0	0	0	0	0	0	0	0	0	0	0	0	0	0	0	0	0	0	0	0	0	0	0	0	0.00355674	0	0	0	0	0	0	0	0	0	0	0	0	0	0	0	0
Eukaryota	Chlorophyta-Chlorophyta_X	Ulvophyceae	Ulotrichales	Ulotrichales_X	Protoderma	3.22581	3	0	0	0	0	0	0	0	0	0	0	0	0	0	0	0	0	0	0	0.000326801	0	0	0	0	0	0	0	0	0	0	0	0	0	0	0	0	0	0	0	0	0	0	0
Eukaryota	Chlorophyta-Chlorophyta_X	Ulvophyceae	Ignatiales	Ignatiaceae	Pseudocharacium	3.22581	3	0	0	0	0	0	0	0	0	0	0	0	0	0	0	0	0	0	0	0	0	0	0	0	0	0	0	0	0	0	0	0	0	0	0	0	0	0	0	0	0	0	0
Eukaryota	Opisthokonta-Ichthyosporea	Ichthyophonida	Pseudoperkinsidae	Pseudoperkinsidae_X	Pseudoperkinsus	3.22581	3	0	0	0	0	0	0	0	0	0	0	0	0	0	0	0	0	0	0	0	0	0	0	0	0	0	0	0	0	0	0	0	0.00379108	0	0	0	0	0.000721719	0	0	0	0	0
Eukaryota	Alveolata-Ciliophora	Spirotrichea	Hypotrichia	Spirofilidae	Pseudouroleptus	3.22581	3	0.000954468	0	0.000425299	0	0	0	0	0	0	0	0	0	0	0	0	0	0	0	0.000891237	0	0	0	0	0	0	0	0	0	0	0	0	0	0	0	0	0	0	0	0	0	0	0
Eukaryota	Chlorophyta-Chlorophyta_X	Pyramimonadophyceae	Pseudoscourfieldiales	Pycnococcaceae	Pycnococcaceae-clade1	3.22581	3	0	0	0	0	0	0	0	0	0	0	0	0	0	0	0	0	0	0	0	0	0	0	0	0	0	0	0	0	0	0	0	0	0	0	0	0	0.000746746	0.0194517	0	0.00465625	0	0
Eukaryota	Chlorophyta-Chlorophyta_X	Pyramimonadophyceae	Pseudoscourfieldiales	Pycnococcaceae	Pycnococcaceae_X	3.22581	3	0	0	0	0	0	0	0	0	0	0	0	0	0	0	0	0	0	0	0	0	0	0	0	0	0	0	0	0	0	0	0	0.00116681	0	0	0	0.000536287	0	0.000570255	0	0	0	0
Eukaryota	Chlorophyta-Chlorophyta_X	Pyramimonadophyceae	Pseudoscourfieldiales	Pycnococcaceae	Pycnococcus	3.22581	3	0	0	0	0	0	0	0	0	0	0	0	0	0	0	0	0	0	0	0	0	0	0	0	0	0	0	0	0	0	0	0	0.00382069	0	0	0	0.00108218	0	0.00452574	0	0	0	0
Eukaryota	Rhodophyta-Rhodophyta_X	Bangiophyceae	Bangiales	Bangiaceae	Pyropia	3.22581	3	0	0	0	0	0	0	0	0	0	0	0	0	0	0	0	0	0	0	0	0	0	0	0	0	0	0.00491182	0	0	0	0	0	0	0	0	0	0	0	0	0	0	0	0
Eukaryota	Stramenopiles-Gyrista	Bacillariophyceae	Rhabdonematales	Rhabdonemataceae	Rhabdonema	3.22581	3	0	0	0	0	0	0	0	0	0	0	0	0	0	0	0	0	0	0	0	0	0	0	0	0	0	0	0	0	0	0	0	0	0	0	0	0	0	0	0	0	0	0
Eukaryota	Opisthokonta-Ichthyosporea	Dermocystida	Rhynosporidae	Rhynosporidae_X	Rhynosporidae_XX	3.22581	3	0	0	0	0	0	0	0	0	0	0	0	0	0	0	0	0	0	0	0	0	0	0	0	0	0	0	0	0	0	0	0	0	0	0	0	0	0	0	0	0	0	0
Eukaryota	Stramenopiles-Gyrista	Peronosporomycetes	Peronosporomycetes_X	Saprolegniales	Saprolegnia	3.22581	3	0	0	0	0	0	0	0	0	0.00136812	0.00135973	0	0	0	0	0	0	0	0	0.000376813	0	0	0	0	0	0	0	0	0	0	0	0	0	0	0	0	0	0	0	0	0	0	0
Eukaryota	Stramenopiles-Gyrista	Peronosporomycetes	Peronosporomycetes_X	Peronosporales	Sapromyces	3.22581	3	0	0	0	0	0	0	0	0	0	0	0	0	0	0	0	0	0	0	0	0	0	0	0	0	0	0	0	0	0	0	0	0	0	0	0	0	0	0	0	0	0	0
Eukaryota	Opisthokonta-Choanoflagellata	Choanoflagellatea	Acanthoecida	Acanthoecidae_Group_G	Savillea	3.22581	3	0	0	0	0.000303887	0	0	0	0	0	0	0	0	0	0	0	0	0	0	0.000265157	0	0	0	0	0	0	0	0	0	0	0	0	0	0	0	0	0	0	0	0	0	0	0
Eukaryota	Alveolata-Dinoflagellata	Dinophyceae	Peridiniales	Thoracosphaeraceae	Scrippsiella	3.22581	3	0	0	0	0	0	0	0	0	0	0	0	0	0	0	0	0	0	0	0	0	0	0	0	0	0	0	0	0	0	0	0	0	0	0	0	0	0	0	0	0	0	0
Eukaryota	Alveolata-Ciliophora	Heterotrichea	Heterotrichea_X	Spirostomidae	Spirostomum	3.22581	3	0	0	0	0	0	0	0	0	0	0	0	0	0	0	0	0	0	0	0	0	0	0	0	0	0	0	0	0	0	0	0	0	0	0	0	0	0	0	0	0	0	0
Eukaryota	Alveolata-Ciliophora	Spirotrichea	Oligotrichida	Strombidiidae	Spirostrombidium	3.22581	3	0	0	0	0	0	0	0	0	0	0	0	0	0	0	0	0	0	0	0	0	0	0	0	0	0	0	0	0	0	0	0	0.00155883	0.0889692	0	0	0	0	0	0	0	0	0
Eukaryota	Alveolata-Ciliophora	Spirotrichea	Spirotrichea_X	Spirotrichea_XX	Spirotrichea_XXX	3.22581	3	0	0	0	0	0.00385231	0	0	0	0	0	0	0	0	0	0	0	0	0	0	0	0	0	0	0	0	0	0	0	0	0	0	0	0	0	0	0	0	0	0	0	0	0
Eukaryota	Streptophyta-Streptophyta_X	Zygnemophyceae	Zygnemophyceae_X	Zygnemophyceae_XX	Staurastrum	3.22581	3	0	0	0	0	0	0	0	0	0	0.00261855	0	0	0	0	0	0	0	0	0.000695653	0	0	0	0	0	0	0	0	0	0	0	0	0	0	0	0	0	0	0	0	0	0	0
Eukaryota	Chlorophyta-Chlorophyta_X	Chlorophyceae	Sphaeropleales	Sphaeropleales_X	Stauridium	3.22581	3	0	0	0	0	0	0	0	0	0	0	0	0	0	0	0	0	0	0	0	0	0	0	0	0	0	0	0	0	0	0	0	0	0	0	0	0	0	0	0	0	0	0
Eukaryota	Opisthokonta-Choanoflagellata	Choanoflagellatea	Acanthoecida	Stephanoecidae_Group_D	Stephanoecidae_Group_D_X	3.22581	3	0	0	0	0.000296577	0	0	0	0	0	0.00114548	0	0	0	0	0	0	0	0	0	0	0	0	0	0	0	0	0	0	0	0	0	0	0	0	0	0	0	0.000260609	0	0	0	0
Eukaryota	Alveolata-Ciliophora	Spirotrichea	Hypotrichia	Oxytrichidae	Sterkiella	3.22581	3	0.0010977	0	0	0	0	0	0	0	0	0	0	0	0	0	0	0	0	0	0.00066494	0	0	0	0	0	0	0	0	0	0	0	0	0	0	0	0	0	0	0	0	0	0	0
Eukaryota	Alveolata-Ciliophora	Oligohymenophorea	Peniculia	Peniculida	Stokesia	3.22581	3	0	0	0	0	0	0	0	0	0	0	0	0	0	0	0	0	0	0	0	0	0	0	0	0	0	0	0	0	0	0	0	0	0	0	0	0	0	0	0	0	0	0
Eukaryota	Stramenopiles-Gyrista	Synchromophyceae	Synchromophyceae_X	Synchromophyceae_XX	Synchromophyceae_XXX	3.22581	3	0	0	0.00031605	0.000429886	0	0	0	0	0	0	0	0	0	0	0	0	0	0	0.000330999	0	0	0	0	0	0	0	0	0	0	0	0	0	0	0	0	0	0	0	0	0	0	0
Eukaryota	Telonemia-Telonemia_X	Telonemia_XX	Telonemia_XXX	Telonemia-Group-1	Telonemia-Group-1_X	3.22581	3	0	0	0.000449123	0	0	0	0	0	0	0	0	0	0	0	0	0	0	0	0	0	0	0	0	0	0	0	0	0	0	0	0.0016564	0	0	0	0	0	0	0	0	0	0	0
Eukaryota	Rhizaria-Cercozoa	Endomyxa	Vampyrellida	Thalassomyxa-lineage	Thalassomyxa-lineage_X	3.22581	3	0	0	0	0	0	0	0.000617997	0	0	0	0	0	0	0	0	0	0	0	0	0	0.00103244	0	0	0	0	0	0	0	0	0	0	0	0	0	0	0	0	0	0	0	0	0
Eukaryota	Chlorophyta-Chlorophyta_X	Ulvophyceae	Ulotrichales	Ulotrichales_X	Ulotrichales_XX	3.22581	3	0	0	0	0	0	0	0	0	0	0	0	0	0	0	0	0	0	0	0.000620884	0	0	0	0	0	0	0	0	0	0	0	0	0	0	0	0	0	0	0	0	0	0	0
Eukaryota	Alveolata-Apicomplexa	Gregarinomorphea	Eugregarinorida	Uradiphoridae	Uradiphoridae_X	3.22581	3	0	0	0	0	0	0	0	0	0	0	0	0	0	0	0	0	0	0	0	0	0	0	0	0	0	0	0	0	0	0	0	0.000829536	0	0	0	0	0	0	0	0.0182449	0	0
Eukaryota	Rhizaria-Cercozoa	Filosa-Thecofilosea	Ventricleftida	Ventrifissuridae	Ventrifissura	3.22581	3	0	0	0	0	0	0	0	0	0	0	0	0	0	0	0	0	0	0	0	0	0	0	0	0	0	0	0	0	0.00104628	0	0	0.000858815	0.0210761	0	0	0	0	0	0	0	0	0
Eukaryota	Alveolata-Ciliophora	Oligohymenophorea	Peritrichia_2	Sessilida	Vorticella	3.22581	3	0	0	0	0	0	0	0	0	0	0	0	0	0	0	0	0	0	0	0	0	0	0	0	0	0	0	0	0	0	0	0	0	0	0	0	0	0	0	0	0	0	0
Eukaryota	Chlorophyta-Chlorophyta_X	Chlorophyceae	Chlamydomonadales	Chlamydomonadales_X	Yamagishiella	3.22581	3	0	0	0.000623684	0	0	0	0	0	0	0	0	0	0	0	0	0	0	0	0.000237521	0	0	0	0	0	0	0	0	0	0	0	0	0	0	0	0	0	0	0	0	0	0	0
Eukaryota	Evosea-Evosea_X	Variosea	Variosea_X	AND16-lineage	AND16-lineage_X	2.15054	2	0	0	0	0	0	0	0	0	0	0	0	0	0	0	0	0	0	0	0	0	0	0	0.00164024	0	0	0	0	0	0	0	0	0	0	0	0	0	0	0	0	0	0	0
Eukaryota	Stramenopiles-Gyrista	Mediophyceae	Chaetocerotales	Chaetocerotaceae	Acanthoceras	2.15054	2	0	0	0	0	0	0	0	0	0	0	0	0	0	0	0	0	0	0.00160152	0	0	0	0	0	0	0	0	0	0	0	0	0	0	0	0	0	0	0	0	0	0	0	0
Eukaryota	Stramenopiles-Gyrista	Bacillariophyceae	Achnanthales	Achnanthaceae	Achnanthes	2.15054	2	0	0	0	0	0	0	0	0	0	0	0	0	0	0	0	0	0	0	0	0	0	0	0	0	0	0	0	0	0	0	0	0	0	0	0	0	0	0	0	0	0	0
Eukaryota	Evosea-Evosea_X	Variosea	Fractovitellida	Acramoebidae	Acramoeba	2.15054	2	0	0	0	0	0	0	0	0	0	0	0	0	0	0	0	0	0	0	0	0	0	0	0	0	0	0	0	0	0	0	0	0	0	0	0	0	0	0	0	0	0	0
Eukaryota	Stramenopiles-Gyrista	Chrysophyceae	Ochromonadales	Ochromonadaceae	Acrispumella	2.15054	2	0	0	0	0	0	0	0	0	0	0	0	0	0	0	0	0	0	0	0	0	0	0	0	0	0	0	0	0	0	0	0	0	0	0	0	0	0	0	0	0	0	0
Eukaryota	Chlorophyta-Chlorophyta_X	Ulvophyceae	Ulotrichales	Ulotrichales_X	Acrosiphonia	2.15054	2	0	0	0	0	0	0	0	0	0	0	0	0	0	0	0	0	0	0	0	0	0	0	0	0	0	0	0	0	0	0	0	0	0	0	0	0	0	0	0	0	0	0
Eukaryota	Alveolata-Alveolata_X	Alveolata_XX	Alveolata_XXX	Alveolata_XXXX	Alveolata_XXXXX	2.15054	2	0	0	0	0	0	0	0	0	0	0	0	0	0	0	0	0	0	0	0	0	0	0	0	0	0	0	0	0	0	0	0	0	0	0	0	0	0	0	0	0	0	0
Eukaryota	Opisthokonta-Ichthyosporea	Dermocystida	Rhynosporidae	Rhynosporidae_X	Amphibiocystidium	2.15054	2	0	0	0	0	0	0	0	0	0	0	0	0	0	0	0	0	0	0	0	0	0	0	0	0	0	0	0	0	0	0	0	0	0	0	0	0	0	0	0	0	0	0
Eukaryota	Discoba-Euglenozoa	Euglenida	Euglenida_X	Anisonemidae	Anisonema	2.15054	2	0	0	0	0	0	0	0	0	0	0	0	0	0	0	0	0	0	0	0	0	0	0	0	0	0	0	0	0	0	0	0	0	0	0	0	0	0	0	0	0	0	0
Eukaryota	Alveolata-Dinoflagellata	Dinophyceae	Peridiniales	Thoracosphaeraceae	Apocalathium	2.15054	2	0	0	0	0	0	0	0	0	0	0	0	0	0	0	0	0	0	0	0	0	0	0	0	0	0	0	0	0	0	0	0	0	0	0	0	0	0	0	0	0	0	0
Eukaryota	Apusomonada-Apusomonada_X	Apusomonadidae	Apusomonadidae_Group-1	Apusomonadidae_Group-1_X	Apusomonadidae_Group-1_XX	2.15054	2	0	0	0	0	0	0	0	0	0	0	0	0	0	0	0	0	0	0	0	0	0	0	0	0	0	0	0	0	0	0	0	0.00158239	0.00603674	0	0	0	0	0	0	0	0	0
Eukaryota	Apusomonada-Apusomonada_X	Apusomonadidae	Apusomonadidae_Group-1	Apusomonadidae_Group-1_X	Apusomonas	2.15054	2	0	0	0	0	0	0	0	0	0	0	0	0	0	0	0	0	0	0	0	0	0	0	0	0	0	0	0	0	0	0	0	0	0	0	0	0	0	0	0	0.00349219	0	0
Eukaryota	Rhizaria-Rhizaria_X	Rhizaria_XX	Aquavolonida	Aquavolonida_X	Aquavolon	2.15054	2	0	0	0.000548898	0.000328688	0	0	0	0	0	0	0	0	0	0	0	0	0	0	0	0	0	0	0	0	0	0	0	0	0	0	0	0	0	0	0	0	0	0	0	0	0	0
Eukaryota	Evosea-Evosea_X	Variosea	Variosea_X	Variosea_XX	Arboramoeba	2.15054	2	0	0	0	0	0	0	0	0	0	0	0	0	0	0	0	0	0	0	0	0	0.00191734	0	0.00144669	0	0	0	0	0	0	0	0	0	0	0	0	0	0	0	0	0	0	0
Eukaryota	Stramenopiles-Gyrista	Mediophyceae	Biddulphiales	Attheyaceae	Attheya	2.15054	2	0	0	0	0	0	0	0	0	0	0	0	0	0	0	0	0	0	0	0	0	0	0	0	0	0	0	0	0	0	0	0	0	0.00284373	0.00313383	0	0	0	0	0	0	0	0
Eukaryota	Alveolata-Dinoflagellata	Dinophyceae	Peridiniales	Amphidomataceae	Azadinium	2.15054	2	0	0	0	0	0	0	0	0	0	0	0	0	0	0	0	0	0	0	0	0	0	0	0	0	0	0	0	0	0	0	0	0.000398551	0.00284372	0	0	0	0	0	0	0	0	0
Eukaryota	Stramenopiles-Gyrista	Mediophyceae	Thalassiosirales	Thalassiosiraceae	Bacterosira	2.15054	2	0	0	0	0	0	0	0	0	0	0	0	0	0	0	0	0	0	0	0	0	0	0	0	0	0	0	0	0	0.000593878	0	0.00165983	0	0	0	0	0	0	0	0	0	0	0
Eukaryota	Cryptophyta-Cryptophyta_X	Cryptophyceae	Pyrenomonadales	Baffinellaceae	Baffinella	2.15054	2	0	0	0	0	0	0	0	0	0	0	0	0	0	0	0	0	0	0	0	0	0	0	0	0	0	0	0	0	0	0	0	0.000864618	0	0	0	0	0	0	0	0	0	0
Eukaryota	Chlorophyta-Chlorophyta_X	Mamiellophyceae	Mamiellales	Bathycoccaceae	Bathycoccus	2.15054	2	0	0	0	0	0	0	0	0	0	0	0	0	0	0	0	0	0	0	0	0	0	0	0	0	0	0	0	0	0	0.000636209	0	0.00290566	0	0	0	0	0	0	0	0	0	0
Eukaryota	Alveolata-Ciliophora	Spirotrichea	Hypotrichia	Hypotrichia_X	Bergeriella	2.15054	2	0	0	0	0	0	0	0	0	0	0	0	0	0	0	0	0	0	0	0	0	0	0	0	0	0	0	0	0	0	0	0	0	0	0	0	0	0	0	0	0	0	0
Eukaryota	Alveolata-Ciliophora	Heterotrichea	Heterotrichea_X	Blepharismidae	Blepharisma	2.15054	2	0	0	0	0	0	0	0	0	0	0	0	0	0	0	0	0	0	0	0.000154739	0	0	0	0	0	0	0	0	0	0	0	0	0	0	0	0	0	0	0	0	0	0	0
Eukaryota	Alveolata-Dinoflagellata	Dinophyceae	Suessiales	Borghiellaceae	Borghiella	2.15054	2	0	0	0	0	0	0	0	0	0	0	0	0	0	0	0	0	0	0	0	0	0	0	0	0	0	0	0	0	0	0	0	0	0	0	0	0	0	0	0	0	0	0
Eukaryota	Alveolata-Dinoflagellata	Dinophyceae	Suessiales	Borghiellaceae	Borghiellaceae_X	2.15054	2	0	0	0	0	0	0	0	0	0	0	0	0	0	0	0	0	0	0	0	0	0	0	0	0	0	0	0	0	0	0	0	0	0	0	0	0	0	0	0	0	0	0
Eukaryota	Stramenopiles-Gyrista	Xanthophyceae	Xanthophyceae_X	Xanthophyceae_XX	Botrydiopsis	2.15054	2	0	0	0	0	0	0	0	0	0	0	0	0	0	0	0	0	0	0	0.000551158	0	0	0	0.00179678	0	0	0	0	0	0	0	0	0	0	0	0	0	0	0	0	0	0	0
Eukaryota	Stramenopiles-Gyrista	Xanthophyceae	Xanthophyceae_X	Xanthophyceae_XX	Botryochloris	2.15054	2	0	0	0	0	0	0	0	0	0	0	0	0	0	0	0	0	0	0	0.00218689	0	0	0	0.00189353	0	0	0	0	0	0	0	0	0	0	0	0	0	0	0	0	0	0	0
Eukaryota	Chlorophyta-Chlorophyta_X	Chlorophyceae	Sphaeropleales	Sphaeropleales_X	Bracteacoccus	2.15054	2	0	0	0	0	0	0	0	0	0	0	0	0	0	0	0	0	0	0	0.000166237	0	0	0	0	0	0	0	0	0	0	0	0	0	0	0	0	0	0	0	0	0	0	0
Eukaryota	Alveolata-Ciliophora	Colpodea	Colpodea_X	Bursariomorphida	Bursariomorphida_X	2.15054	2	0	0	0	0	0	0	0	0	0	0	0	0	0	0	0	0	0	0	0.00041842	0	0	0	0	0	0	0	0	0	0	0	0	0	0	0	0	0	0	0	0	0	0	0
Eukaryota	Chlorophyta-Chlorophyta_X	Ulvophyceae	Ulotrichales	Ulotrichales_X	Capsosiphon	2.15054	2	0	0	0	0	0	0	0	0	0	0	0	0	0	0	0	0	0	0	0	0	0	0	0	0	0	0	0	0	0	0	0	0	0	0	0	0	0	0	0	0.00221172	0	0
Eukaryota	Alveolata-Ciliophora	Oligohymenophorea	Oligohymenophorea_X	Oligohymenophorea_XX	Cardiostomatella	2.15054	2	0	0	0	0	0	0	0	0	0	0	0	0	0	0	0	0	0	0	0	0	0	0	0	0	0	0	0	0	0	0	0	0	0	0	0	0	0	0	0	0	0	0
Eukaryota	Metamonada-Fornicata	Fornicata_X	Fornicata_XX	Caviomonadidae	Caviomonadidae_X	2.15054	2	0	0	0	0	0	0	0	0	0	0	0	0	0	0	0	0	0	0	0	0	0	0	0	0	0	0	0	0	0	0	0	0.00037412	0	0	0	0	0	0	0	0.0017461	0	0
Eukaryota	Alveolata-Apicomplexa	Gregarinomorphea	Eugregarinorida	Cephaloidophoridae	Cephaloidophora	2.15054	2	0	0	0	0	0	0	0	0	0	0	0	0	0	0	0	0	0	0	0	0	0	0	0	0	0	0	0	0	0	0	0	0.00117824	0	0	0	0	0	0	0	0.0058532	0	0
Eukaryota	Chlorophyta-Chlorophyta_X	Chlorophyceae	Chlamydomonadales	Chlamydomonadales_X	Cephalomonas	2.15054	2	0	0	0.00188946	0	0	0	0	0	0	0	0	0	0	0	0	0	0	0	0.0011085	0	0	0	0	0	0	0	0	0	0	0	0	0	0	0	0	0	0	0	0	0	0	0
Eukaryota	Evosea-Evosea_X	Variosea	Fractovitellida	Schizoplasmodiidae	Ceratiomyxella	2.15054	2	0	0	0	0	0	0	0	0	0	0	0	0	0	0	0	0	0	0	0	0	0.00764742	0	0	0	0	0	0	0	0	0	0	0	0	0	0	0	0	0	0	0	0	0
Eukaryota	Alveolata-Dinoflagellata	Dinophyceae	Gonyaulacales	Ceratiaceae	Ceratium	2.15054	2	0	0	0	0	0	0	0	0	0	0	0	0	0	0	0	0	0	0	0	0	0	0	0	0	0	0	0	0	0	0	0	0	0	0	0	0	0	0	0	0	0	0
Eukaryota	Chlorophyta-Chlorophyta_X	Ulvophyceae	Ulotrichales	Ulotrichales_X	Chamaetrichon	2.15054	2	0	0	0	0	0	0	0	0	0	0	0	0	0	0	0	0	0	0	0.000114712	0	0	0	0	0	0	0	0	0	0	0	0	0	0	0	0	0	0	0	0	0	0	0
Eukaryota	Tubulinea-Tubulinea_X	Elardia	Euamoebida	Amoebidae	Chaos	2.15054	2	0	0	0	0	0	0	0	0	0	0	0	0	0	0	0	0	0	0	0	0	0	0	0	0	0	0	0	0	0	0	0	0	0	0	0	0	0	0	0	0	0	0
Eukaryota	Chlorophyta-Chlorophyta_X	Chlorophyceae	Chlamydomonadales	Chlamydomonadales_X	Characiochloris	2.15054	2	0.00163188	0	0.000213312	0	0	0	0	0	0	0	0	0	0	0	0	0	0	0	0	0	0	0	0	0	0	0	0	0	0	0	0	0	0	0	0	0	0	0	0	0	0	0
Eukaryota	Alveolata-Ciliophora	Phyllopharyngea	Cyrtophoria_5	Chlamydodontidae	Chlamydodon_1	2.15054	2	0	0	0	0	0	0	0	0	0	0	0	0	0	0	0	0	0	0	0	0	0	0	0	0	0	0	0	0	0	0	0	0.000994368	0.00650613	0	0	0	0	0	0	0	0	0
Eukaryota	Chlorophyta-Chlorophyta_X	Chlorophyceae	Chlamydomonadales	Chlamydomonadales_X	Chlorococcales	2.15054	2	0	0	0	0	0	0	0	0	0	0	0	0	0	0	0	0	0	0	0.000307156	0	0	0	0	0	0	0	0	0	0	0	0	0	0	0	0	0	0	0	0	0	0	0
Eukaryota	Chlorophyta-Chlorophyta_X	Chlorophyceae	Chlamydomonadales	Chlamydomonadales_X	Chlorogonium	2.15054	2	0.00434669	0	0.00420883	0	0	0	0	0	0	0	0	0	0	0	0	0	0	0	0	0	0	0	0	0	0	0	0	0	0	0	0	0	0	0	0	0	0	0	0	0	0	0
Eukaryota	Chlorophyta-Chlorophyta_X	Chlorophyceae	Chlorophyceae_X	Chlorophyceae_XX	Chlorophyceae_XXX	2.15054	2	0	0	0	0	0	0	0	0	0	0	0	0	0	0	0	0	0	0	0	0	0	0	0	0	0	0	0	0	0	0	0	0	0	0	0	0	0	0	0	0	0	0
Eukaryota	Chlorophyta-Chlorophyta_X	Ulvophyceae	Ulotrichales	Ulotrichales_X	Chlorothrix	2.15054	2	0	0	0	0	0	0	0	0	0	0	0	0	0	0	0	0	0	0	0	0	0	0	0	0	0	0	0	0	0	0	0	0	0	0	0	0	0	0	0	0	0	0
Eukaryota	Alveolata-Chrompodellids	Colpodellidea	Colpodellida	Chromeraceae	Chromera	2.15054	2	0	0	0	0	0	0	0	0	0	0	0	0	0	0	0	0	0	0	0	0	0	0	0	0	0	0	0	0	0	0	0	0	0	0	0	0	0	0.00111543	0	0.00430703	0	0
Eukaryota	Opisthokonta-Ichthyosporea	Dermocystida	Rhynosporidae	Rhynosporidae_X	Chromosphaera	2.15054	2	0	0	0	0	0	0	0	0	0	0	0	0	0	0	0	0	0	0	0	0	0	0	0	0	0	0	0	0	0	0	0	0	0.00571076	0	0	0	0	0	0	0	0	0
Eukaryota	Stramenopiles-Gyrista	Chrysophyceae	Chromulinales	Chromulinaceae	Chromulinospumella	2.15054	2	0	0	0	0	0	0	0	0	0	0.00123179	0	0	0	0	0	0	0	0	0.00028982	0	0	0	0	0	0	0	0	0	0	0	0	0	0	0	0	0	0	0	0	0	0	0
Eukaryota	Stramenopiles-Gyrista	Chrysophyceae	Chrysophyceae_Clade-EC2I	Chrysophyceae_Clade-EC2I_X	Chrysophyceae_Clade-EC2I_XX	2.15054	2	0	0	0	0	0	0	0	0	0	0	0	0	0	0	0	0	0	0	0	0	0	0	0	0	0	0	0	0	0	0	0	0	0	0	0	0	0.000872931	0	0	0.00465625	0	0
Eukaryota	Stramenopiles-Gyrista	Chrysophyceae	Chrysosaccales	Chrysosaccaceae	Chrysosphaera	2.15054	2	0	0	0	0	0	0	0	0	0	0	0	0	0	0	0	0	0	0	0	0	0	0	0	0	0	0	0	0	0	0	0	0	0	0	0	0	0	0	0	0	0	0
Eukaryota	Chlorophyta-Chlorophyta_X	Ulvophyceae	Cladophorales	Cladophorales_X	Cladophora	2.15054	2	0	0	0	0	0	0	0	0	0	0	0	0	0	0.0046818	0	0	0	0	0	0	0	0	0	0	0	0	0	0	0	0	0	0	0	0	0	0	0	0	0	0	0	0
Eukaryota	Rhizaria-Cercozoa	Filosa-Granofilosea	Desmothoracida	Clathrulinidae	Clathrulinidae_X	2.15054	2	0	0	0	0	0	0	0	0	0	0	0	0	0	0	0	0	0	0	0	0	0	0	0	0	0	0	0	0	0	0	0	0	0	0	0	0	0	0	0	0	0	0
Eukaryota	Streptophyta-Streptophyta_X	Zygnemophyceae	Zygnemophyceae_X	Zygnemophyceae_XX	Closterium	2.15054	2	0	0	0	0.00111265	0	0	0	0	0	0	0	0	0	0	0	0	0	0	0.00186655	0	0	0	0	0	0	0	0	0	0	0	0	0	0	0	0	0	0	0	0	0	0	0
Eukaryota	Discoba-Euglenozoa	Euglenida	Euglenophyceae	Euglenaceae	Colacium	2.15054	2	0	0	0	0	0	0	0	0	0.000339581	0	0	0	0	0	0	0	0	0	0.000473921	0	0	0	0	0	0	0	0	0	0	0	0	0	0	0	0	0	0	0	0	0	0	0
Eukaryota	Alveolata-Chrompodellids	Colpodellidea	Colpodellida	Colpodellaceae	Colpodella	2.15054	2	0	0	0	0	0	0	0	0	0	0	0	0	0	0	0	0	0	0	0	0	0	0	0	0	0	0	0	0	0	0	0	0	0	0	0	0	0	0	0	0.00291016	0	0
Eukaryota	Alveolata-Ciliophora	Colpodea	Colpodea_X	Colpodida	Colpodida_X	2.15054	2	0	0	0	0	0	0	0	0	0	0	0	0	0	0	0	0	0	0	0	0	0.00169249	0	0	0	0	0	0	0	0	0	0	0	0	0	0	0	0	0	0	0	0	0
Eukaryota	Tubulinea-Tubulinea_X	Elardia	Euamoebida	Hartmannellidae	Copromyxa	2.15054	2	0	0	0	0	0	0	0	0	0	0	0	0	0	0	0	0	0	0	0	0	0	0	0	0	0	0	0	0	0	0	0	0	0	0	0	0	0	0	0	0	0	0
Eukaryota	Stramenopiles-Gyrista	Chrysophyceae	Ochromonadales	Ochromonadaceae	Cornospumella	2.15054	2	0	0	0	0.000318322	0	0	0	0	0	0	0	0	0	0	0	0	0	0	0	0	0	0	0	0	0	0	0	0	0	0	0	0	0	0	0	0	0	0	0	0	0	0
Eukaryota	Streptophyta-Streptophyta_X	Zygnemophyceae	Zygnemophyceae_X	Zygnemophyceae_XX	Cosmarium	2.15054	2	0	0	0	0	0	0	0	0	0	0.000378533	0	0	0	0	0	0	0	0	0.000666475	0	0	0	0	0	0	0	0	0	0	0	0	0	0	0	0	0	0	0	0	0	0	0
Eukaryota	Rhizaria-Cercozoa	Filosa-Thecofilosea	Cryomonadida	Cryothecomonas-lineage	Cryothecomonas-lineage_X	2.15054	2	0	0	0	0	0	0	0	0	0	0	0	0	0	0	0	0	0	0	0	0	0	0	0	0	0	0	0	0	0	0.00272169	0	0	0	0	0	0	0	0	0	0	0	0
Eukaryota	Chlorophyta-Chlorophyta_X	Chlorophyceae	Sphaeropleales	Sphaeropleales_X	Cryptodesmus	2.15054	2	0	0	0	0	0	0	0	0	0	0	0	0	0	0	0.00148405	0	0	0	0	0	0.00151479	0	0	0	0	0	0	0	0	0	0	0	0	0	0	0	0	0	0	0	0	0
Eukaryota	Chlorophyta-Chlorophyta_X	Chlorophyceae	Chlamydomonadales	Chlamydomonadales_X	Deasonia	2.15054	2	0	0	0	0	0	0	0	0	0	0	0	0	0	0	0	0	0	0	0.000516581	0	0	0	0.00361994	0	0	0	0	0	0	0	0	0	0	0	0	0	0	0	0	0	0	0
Eukaryota	Discoba-Euglenozoa	Euglenida	Euglenida_X	Euglenida_XX	Decastava	2.15054	2	0	0	0	0	0	0	0	0	0	0	0	0	0	0	0	0	0	0	0.000469741	0	0	0	0	0	0	0	0	0	0	0	0	0	0	0	0	0	0	0	0	0	0	0
Eukaryota	Stramenopiles-Gyrista	Bacillariophyceae	Rhaponeidales	Rhaphoneidaceae	Delphineis	2.15054	2	0	0	0	0	0	0	0	0	0	0	0	0	0	0	0	0	0	0	0	0	0	0	0	0	0	0	0	0	0.000280112	0	0	0	0	0	0	0.00181321	0	0	0	0	0	0
Eukaryota	Opisthokonta-Ichthyosporea	Dermocystida	Rhynosporidae	Rhynosporidae_X	Dermocystidium	2.15054	2	0	0	0	0	0	0	0	0	0	0	0	0	0	0	0	0	0	0	0	0	0	0	0	0	0	0	0	0	0	0	0	0	0	0	0	0	0	0	0	0	0	0
Eukaryota	Chlorophyta-Chlorophyta_X	Ulvophyceae	Ulvales-relatives	Ulvales-relatives_X	Desmochloris	2.15054	2	0	0	0	0	0	0.00244489	0	0	0	0	0	0	0	0	0	0	0	0	0	0	0	0	0	0	0	0	0	0	0	0	0	0	0	0	0	0	0	0	0	0	0	0
Eukaryota	Alveolata-Ciliophora	Spirotrichea	Hypotrichia	Oxytrichidae	Deviata	2.15054	2	0	0	0.00184907	0	0	0	0	0	0	0	0	0	0	0	0	0	0	0	0	0	0	0	0	0	0	0	0	0	0	0	0	0	0	0	0	0	0	0	0	0	0	0
Eukaryota	Alveolata-Ciliophora	Litostomatea	Haptoria_4	Didiniidae	Didiniidae_X	2.15054	2	0	0	0	0	0	0	0	0	0	0	0	0	0	0	0	0	0	0	0	0	0	0	0	0	0	0	0	0	0	0	0	0	0	0	0	0	0	0	0	0	0	0
Eukaryota	Alveolata-Ciliophora	Litostomatea	Rhynchostomatia	Dileptidae	Dileptidae_X	2.15054	2	0	0	0	0	0	0	0	0	0	0	0	0	0	0	0	0	0	0	0	0	0	0	0	0	0	0	0	0	0	0	0	0	0	0	0	0	0	0	0	0	0	0
Eukaryota	Alveolata-Dinoflagellata	Syndiniales	Dino-Group-II	Dino-Group-II-Clade-19	Dino-Group-II-Clade-19_X	2.15054	2	0	0	0	0	0	0	0	0	0	0	0	0	0	0	0	0	0	0	0.000674339	0	0	0	0	0	0	0	0	0	0	0	0	0	0	0	0	0	0	0	0	0	0	0
Eukaryota	Alveolata-Dinoflagellata	Syndiniales	Dino-Group-II	Dino-Group-II-Clade-32	Dino-Group-II-Clade-32_X	2.15054	2	0	0	0	0	0	0	0	0	0	0	0	0	0	0	0	0	0	0	0	0	0	0	0	0	0	0	0	0	0	0	0	0	0	0	0	0	0	0	0	0	0	0
Eukaryota	Alveolata-Dinoflagellata	Syndiniales	Dino-Group-II	Dino-Group-II-Clade-3	Dino-Group-II-Clade-3_X	2.15054	2	0	0	0	0	0	0	0	0	0	0	0	0	0	0	0	0	0	0	0.000161817	0	0	0	0	0	0	0	0	0	0	0	0	0	0	0	0	0	0	0	0	0	0	0
Eukaryota	Alveolata-Dinoflagellata	Syndiniales	Dino-Group-I	Dino-Group-I_X	Dino-Group-I_XX	2.15054	2	0	0	0	0	0	0	0	0	0	0	0	0	0	0	0	0	0	0	0	0	0	0	0	0	0	0	0	0	0	0	0	0	0	0	0	0	0	0	0	0	0	0
Eukaryota	Stramenopiles-Gyrista	Bacillariophyceae	Naviculales	Diploneidaceae	Diploneis	2.15054	2	0	0	0	0	0	0	0	0	0	0	0	0	0	0.000739919	0	0	0	0	0	0	0	0	0	0	0	0	0	0	0	0	0	0	0	0	0	0	0	0	0	0	0	0
Eukaryota	Discoba-Euglenozoa	Diplonemea	Diplonemida	Diplonemidae	Diplonema	2.15054	2	0	0	0	0	0	0	0	0	0	0	0	0	0	0	0	0	0	0	0	0	0	0	0	0	0	0	0	0	0	0	0	0	0	0	0	0	0	0	0	0	0	0
Eukaryota	Discoba-Euglenozoa	Euglenida	Euglenophyceae	Phacaceae	Discoplastis	2.15054	2	0	0	0	0	0	0	0	0	0	0	0	0	0	0	0	0	0	0	0	0	0	0	0	0	0	0	0	0	0	0	0	0	0	0	0	0	0	0	0	0	0	0
Eukaryota	Alveolata-Dinoflagellata	Dinophyceae	Peridiniales	Kryptoperidiniaceae	Durinskia	2.15054	2	0	0	0	0	0	0	0	0	0	0	0	0	0	0	0	0	0	0	0	0	0	0	0	0	0	0	0	0	0	0	0	0	0	0	0	0	0.000803858	0	0	0	0	0
Eukaryota	Rhizaria-Cercozoa	Filosa-Thecofilosea	Ebriacea	Ebriidae	Ebria	2.15054	2	0	0	0	0	0	0	0	0	0	0	0	0	0	0	0	0	0	0	0	0	0	0	0	0	0	0	0	0	0	0	0.00911295	0.000288476	0	0	0	0	0	0	0	0	0	0
Eukaryota	Stramenopiles-Gyrista	Coscinodiscophyceae	Paraliales	Radialiplicataceae	Ellerbeckia	2.15054	2	0	0	0	0	0	0	0.00130465	0	0	0	0	0	0	0.0021175	0	0	0	0	0	0	0	0	0	0	0	0	0	0	0	0	0	0	0	0	0	0	0	0	0	0	0	0
Eukaryota	Alveolata-Dinoflagellata	Dinophyceae	Peridiniales	Thoracosphaeraceae	Ensiculifera	2.15054	2	0	0	0	0	0	0	0	0	0	0	0	0	0	0	0	0	0	0	0	0	0	0	0	0	0	0	0	0	0	0	0	0	0	0	0	0	0	0	0	0	0	0
Eukaryota	Alveolata-Apicomplexa	Gregarinomorphea	Eugregarinorida	Eugregarinorida_EUG3	Eugregarinorida_EUG3_X	2.15054	2	0	0	0	0	0	0	0	0	0	0	0	0	0	0	0	0	0	0	0	0	0	0	0	0	0	0	0	0	0	0	0	0	0	0	0	0	0	0	0	0	0	0
Eukaryota	Chlorophyta-Chlorophyta_X	Chlorophyceae	Chlamydomonadales	Chlamydomonadales_X	Fasciculochloris	2.15054	2	0	0	0.000788129	0	0	0	0	0	0	0	0	0	0	0	0	0	0	0	0.00127141	0	0	0	0	0	0	0	0	0	0	0	0	0	0	0	0	0	0	0	0	0	0	0
Eukaryota	Rhizaria-Cercozoa	Filosa-Imbricatea	Filosa-Imbricatea_X	Filosa-Imbricatea_XX	Filosa-Imbricatea_XXX	2.15054	2	0	0	0	0	0	0	0	0	0	0	0	0	0	0	0	0	0	0	0	0	0	0	0	0	0	0	0	0	0	0	0	0	0	0	0	0	0	0	0	0	0	0
Eukaryota	Chlorophyta-Chlorophyta_X	Trebouxiophyceae	Chlorellales	Chlorellales_X	Gloeotila	2.15054	2	0	0	0	0	0	0	0	0	0	0	0	0	0	0	0	0	0	0	0.000317474	0	0	0	0	0	0	0	0	0	0	0	0	0	0	0	0	0	0	0	0	0	0	0
Eukaryota	Stramenopiles-Gyrista	Bacillariophyceae	Cymbellales	Gomphonemataceae	Gomphoneis	2.15054	2	0	0	0	0	0	0	0	0	0.000412438	0	0	0	0	0	0	0	0	0	0	0	0	0	0	0	0	0	0	0	0	0	0	0	0	0	0	0	0	0	0	0	0	0
Eukaryota	Stramenopiles-Gyrista	Peronosporomycetes	Peronosporomycetes_X	Haliphthorales	Halocrusticida	2.15054	2	0	0	0	0	0	0	0	0	0	0	0	0	0	0	0	0	0	0	0	0	0	0	0	0	0	0	0	0	0	0	0	0	0.00980785	0	0	0	0	0	0	0	0	0
Eukaryota	Alveolata-Ciliophora	Prostomatea	Prorodontida	Urotrichidae	Halodinium	2.15054	2	0.000849621	0	0	0	0	0	0	0	0	0	0	0	0	0	0	0	0	0	0	0	0	0	0	0	0	0	0	0	0	0	0	0	0	0	0	0	0	0	0	0	0	0
Eukaryota	Chlorophyta-Chlorophyta_X	Chlorophyceae	Chlamydomonadales	Chlamydomonadales_X	Hemiflagellochloris	2.15054	2	0	0	0	0.00016803	0	0	0	0	0	0	0	0	0	0	0	0	0	0	0.000151782	0	0	0	0	0	0	0	0	0	0	0	0	0	0	0	0	0	0	0	0	0	0	0
Eukaryota	Alveolata-Ciliophora	Litostomatea	Haptoria_5	Pleurostomatida	Hemiophrys	2.15054	2	0	0	0	0	0	0	0	0	0	0	0	0	0	0	0	0	0	0	0	0	0	0	0	0	0	0	0	0	0	0	0	0	0	0	0	0	0	0	0	0	0	0
Eukaryota	Stramenopiles-Gyrista	Chrysophyceae	Hydrurales	Hydrurales_Clade-III	Hydrurales_Clade-III_X	2.15054	2	0	0	0	0	0	0	0	0	0	0	0	0	0	0	0	0	0	0	0	0	0	0	0	0	0	0	0	0	0	0	0	0	0	0	0	0	0	0	0	0	0	0
Eukaryota	Alveolata-Ciliophora	Oligohymenophorea	Hymenostomatia	Ophryoglenida	Ichthyophthirius	2.15054	2	0	0	0	0	0	0	0	0	0	0	0	0	0	0	0	0	0	0	0	0	0	0	0	0	0	0	0	0	0	0	0	0	0	0	0	0	0	0	0	0	0	0
Eukaryota	Chlorophyta-Chlorophyta_X	Trebouxiophyceae	Chlorellales	Chlorellales_X	Kalenjinia	2.15054	2	0	0	0	0	0	0	0	0	0	0	0	0	0	0	0	0	0	0	0	0	0	0	0	0	0	0	0	0	0	0	0	0	0	0	0	0	0	0	0	0	0	0
Eukaryota	Stramenopiles-Gyrista	Chrysophyceae	Ochromonadales	Ochromonadaceae	Kephyrion	2.15054	2	0	0	0	0	0	0	0	0	0	0	0	0	0	0	0	0	0	0	0	0	0	0	0	0	0	0	0	0	0	0	0	0	0	0	0	0	0	0	0	0	0	0
Eukaryota	Chlorophyta-Chlorophyta_X	Chlorophyceae	Sphaeropleales	Sphaeropleales_X	Keratococcus	2.15054	2	0	0	0	0	0	0	0	0	0	0	0	0	0	0	0	0	0	0	0	0	0	0	0	0	0	0	0	0	0	0	0	0	0	0	0	0	0	0	0	0	0	0
Eukaryota	Streptophyta-Streptophyta_X	Klebsormidiophyceae	Klebsormidiophyceae_X	Klebsormidiophyceae_XX	Klebsormidium	2.15054	2	0	0	0	0	0	0	0	0	0	0	0	0	0	0	0	0	0	0	0.00250389	0	0	0	0	0	0	0	0	0	0	0	0	0.000199501	0	0	0	0	0	0	0	0	0	0
Eukaryota	Stramenopiles-Bigyra	Sagenista	Labyrinthulomycetes	Labyrinthulaceae	Labyrinthulaceae_ANT10_3	2.15054	2	0	0	0	0	0	0	0	0	0	0	0	0	0	0	0	0	0	0	0	0	0	0	0	0	0	0	0	0	0	0	0	0	0	0	0	0	0	0	0	0	0	0
Eukaryota	Stramenopiles-Bigyra	Sagenista	Labyrinthulomycetes	Labyrinthulomycetes_LAB4	Labyrinthulomycetes_LAB4_X	2.15054	2	0	0	0	0	0	0	0	0	0	0	0	0	0	0	0	0	0	0	0	0	0	0	0	0	0	0	0	0	0	0	0	0.000336715	0	0	0	0	0	0	0	0	0	0
Eukaryota	Rhizaria-Cercozoa	Filosa-Thecofilosea	Filosa-Thecofilosea_X	Chlamydophryidae	Lecythium	2.15054	2	0	0	0.000410541	0	0	0	0.000995614	0	0	0	0	0	0	0	0	0	0	0	0	0	0	0	0	0	0	0	0	0	0	0	0	0	0	0	0	0	0	0	0	0	0	0
Eukaryota	Stramenopiles-Gyrista	Peronosporomycetes	Peronosporomycetes_X	Saprolegniales	Leptolegnia	2.15054	2	0	0	0	0	0	0	0	0	0	0	0	0	0	0	0	0	0	0	0	0	0	0	0	0	0	0	0	0	0	0	0	0	0	0	0	0	0	0	0	0	0	0
Eukaryota	Stramenopiles-Gyrista	Bacillariophyceae	Licmophorales	Licmophoraceae	Licmophora	2.15054	2	0	0	0	0	0	0	0	0	0	0	0	0	0	0	0	0	0	0	0	0	0	0	0	0	0	0	0	0	0	0	0	0	0	0	0	0	0	0	0	0	0	0
Eukaryota	Rhizaria-Cercozoa	Endomyxa-Phytomyxea	Plasmodiophorida	Polymyxa-lineage	Ligniera	2.15054	2	0	0	0	0	0	0	0	0	0	0	0	0	0	0	0	0	0	0	0	0	0	0	0	0	0	0	0	0	0	0	0	0	0	0	0	0	0	0	0	0	0	0
Eukaryota	Alveolata-Ciliophora	Spirotrichea	Oligotrichida	Pelagostrombidiidae	Limnostrombidium	2.15054	2	0	0	0	0	0	0	0	0	0	0.00151941	0	0	0	0	0	0	0	0	0	0	0	0	0	0	0	0	0	0	0	0	0	0	0	0	0	0	0	0	0	0	0	0
Eukaryota	Alveolata-Dinoflagellata	Dinophyceae	Gonyaulacales	Lingulodiniaceae	Lingulodinium	2.15054	2	0	0	0	0	0	0	0	0	0	0	0	0	0	0	0	0	0	0	0	0	0	0	0	0	0	0	0	0	0	0	0	0	0	0	0	0	0	0	0	0	0	0
Eukaryota	Alveolata-Dinoflagellata	Dinophyceae	Peridiniales	Thoracosphaeraceae	Luciella	2.15054	2	0	0	0	0	0	0	0	0	0	0	0	0	0	0	0	0	0	0	0	0	0	0	0	0	0	0	0	0	0	0	0	0	0	0	0	0	0.0018763	0	0	0	0	0
Eukaryota	Stramenopiles-Gyrista	Gyrista_X	Gyrista_XX	MAST-1	MAST-1C	2.15054	2	0	0	0	0	0	0	0	0	0	0	0	0	0	0	0	0	0	0	0	0	0	0	0	0	0	0	0	0	0	0	0	0.00154601	0	0	0	0	0	0	0	0	0	0
Eukaryota	Stramenopiles-Gyrista	Gyrista_X	Gyrista_XX	MAST-2	MAST-2A	2.15054	2	0	0	0	0.00178411	0	0	0	0	0	0	0	0	0	0	0	0	0	0	0	0	0	0	0	0	0	0	0	0	0	0	0	0	0	0	0	0	0	0	0	0	0	0
Eukaryota	Evosea-Evosea_X	Variosea	Variosea_X	Mb5C-lineage	Mb5C-lineage_X	2.15054	2	0	0	0	0	0	0	0	0	0	0	0	0	0	0	0	0	0	0	0	0	0.00293279	0	0	0	0	0	0	0	0	0	0	0	0	0	0	0	0	0	0	0	0	0
Eukaryota	Stramenopiles-Gyrista	Eustigmatophyceae	Eustigmatophyceae_X	Eustigmatophyceae_XX	Microchloropsis	2.15054	2	0	0	0	0	0	0	0	0	0	0	0	0	0	0	0	0	0	0	0	0	0	0	0	0	0	0	0	0	0	0	0	0	0	0	0	0	0.000385425	0.00255995	0	0	0	0
Eukaryota	Rhizaria-Cercozoa	Filosa-Imbricatea	Euglyphida	Paulinellidae	Micropyxidiella	2.15054	2	0	0	0	0	0	0	0	0	0	0	0	0	0	0	0	0	0	0	0	0	0	0	0	0	0	0	0	0	0	0	0	0	0	0	0	0	0	0	0	0.00376063	0	0
Eukaryota	Chlorophyta-Chlorophyta_X	Chlorophyceae	Sphaeropleales	Microsporaceae	Microspora	2.15054	2	0.000996831	0	0	0	0	0	0	0	0	0	0	0	0	0	0	0	0	0	0.000205112	0	0	0	0	0	0	0	0	0	0	0	0	0	0	0	0	0	0	0	0	0	0	0
Eukaryota	Discoba-Euglenozoa	Euglenida	Euglenophyceae	Euglenaceae	Monomorphina	2.15054	2	0	0	0	0	0	0	0	0	0	0	0	0	0	0	0	0	0	0	0	0	0	0	0	0	0	0	0	0	0	0	0	0	0	0	0	0	0	0	0	0	0	0
Eukaryota	Opisthokonta-Choanoflagellata	Choanoflagellatea	Craspedida	Monosigidae_Group_O	Monosigidae_Group_O_X	2.15054	2	0	0	0	0.000214969	0	0	0	0	0	0	0	0	0	0	0	0	0	0	0	0	0	0	0	0	0	0	0	0	0	0	0	0	0	0	0	0	0	0	0	0	0	0
Eukaryota	Streptophyta-Streptophyta_X	Zygnemophyceae	Zygnemophyceae_X	Zygnemophyceae_XX	Mougeotia	2.15054	2	0	0	0	0	0	0	0	0	0	0	0	0	0	0	0	0	0	0	0	0	0	0	0	0	0	0	0	0	0	0	0	0	0	0	0	0	0	0	0	0	0	0
Eukaryota	Alveolata-Ciliophora	Oligohymenophorea	Scuticociliatia_1	Thigmophryidae	Myxophyllum	2.15054	2	0	0	0	0	0	0	0	0	0	0	0	0	0	0	0	0	0	0	0	0	0	0	0	0	0	0	0	0	0	0	0	0	0	0	0	0	0	0	0	0	0	0
Eukaryota	Alveolata-Ciliophora	Nassophorea	Nassophorea_X	Nassulida	Naxella	2.15054	2	0	0	0	0	0	0	0	0	0	0	0	0	0	0	0	0	0	0	0	0	0	0	0	0	0	0	0	0	0	0	0	0	0	0.00141277	0	0	0	0	0	0	0	0
Eukaryota	Rhizaria-Foraminifera	Monothalamids	Monothalamids_X	Lagynidae	Nemogullmia	2.15054	2	0	0	0	0	0	0	0	0	0	0	0	0	0	0	0	0	0	0	0	0	0	0	0	0	0	0	0	0	0	0	0	0	0	0	0	0	0	0	0	0	0	0
Eukaryota	Alveolata-Perkinsea	Perkinsida	Perkinsida_X	Xcellidae	Notoxcellia	2.15054	2	0	0	0	0	0	0	0	0	0	0	0	0	0	0	0	0	0	0	0	0	0	0	0	0	0	0	0	0	0	0	0	0	0	0	0	0	0	0	0	0	0	0
Eukaryota	Rhizaria-Cercozoa	Novel-clade-10-12	Novel-clade-10	Novel-clade-10_X	Novel-clade-10_XX	2.15054	2	0.00731946	0	0.000266147	0	0	0	0	0	0	0	0	0	0	0	0	0	0	0	0	0	0	0	0	0	0	0	0	0	0	0	0	0	0	0	0	0	0	0	0	0	0	0
Eukaryota	Alveolata-Dinoflagellata	Dinophyceae	Gymnodiniales	Gymnodiniaceae	Nusuttodinium	2.15054	2	0	0	0	0	0	0	0	0	0	0	0	0	0	0	0	0	0	0	0	0	0	0	0	0	0	0	0	0	0	0	0	0	0	0	0	0	0	0	0	0	0	0
Eukaryota	Stramenopiles-Gyrista	Chrysophyceae	Ochromonadales	Ochromonadales_clade-XIII	Ochromonadales_clade-XIII_X	2.15054	2	0	0	0	0	0	0	0	0	0	0	0	0	0	0	0	0	0	0	0	0	0.00253679	0	0	0	0	0	0	0	0	0	0	0	0	0	0	0	0	0	0	0	0	0
Eukaryota	Stramenopiles-Gyrista	Chrysophyceae	Chromulinales	Chromulinaceae	Oikomonas	2.15054	2	0	0	0.00031605	0	0	0	0	0	0	0	0	0	0	0	0	0	0	0	0	0	0	0	0	0	0	0	0	0	0	0	0	0	0	0	0	0	0	0	0	0	0	0
Eukaryota	Chlorophyta-Chlorophyta_X	Trebouxiophyceae	Chlorellales	Chlorellales_X	Oocystaceae	2.15054	2	0	0	0	0	0	0	0	0	0	0	0	0	0	0	0	0	0	0	0	0	0	0	0	0	0	0	0	0	0	0	0	0	0	0	0	0	0	0	0	0	0	0
Eukaryota	Chlorophyta-Chlorophyta_X	Chlorophyceae	Sphaeropleales	Sphaeropleales_X	Ourococcus	2.15054	2	0	0	0	0	0	0	0	0	0.000793901	0	0	0	0	0	0	0	0	0	0	0	0	0	0	0	0	0	0	0	0	0	0	0	0	0	0	0	0	0	0	0	0	0
Eukaryota	Rhizaria-Cercozoa	Filosa-Imbricatea	Euglyphida	Ovulinatidae	Ovulinata	2.15054	2	0	0	0	0	0	0	0	0	0	0	0	0	0	0	0	0	0	0	0	0	0	0	0	0	0	0	0	0	0	0	0	0	0.00272252	0.00212027	0	0	0	0	0	0	0	0
Eukaryota	Stramenopiles-Gyrista	Mediophyceae	Cymatosirales	Cymatosiraceae	Papiliocellulus	2.15054	2	0	0	0	0	0	0	0	0	0	0	0	0	0	0	0	0	0	0	0	0	0	0	0	0	0	0	0	0	0	0	0	0	0	0	0	0	0	0	0	0	0	0
Eukaryota	Stramenopiles-Gyrista	Chrysophyceae	Paraphysomonadales	Paraphysomonadales_Clade-EC1Gb	Paraphysomonadales_Clade-EC1Gb_X	2.15054	2	0	0	0	0	0	0	0	0	0	0	0	0	0	0	0	0	0	0	0	0	0	0	0	0	0	0	0	0	0	0	0	0	0	0	0	0	0	0	0	0	0	0
Eukaryota	Alveolata-Ciliophora	Spirotrichea	Choreotrichida	Strombidinopsidae	Parastrombidinopsis	2.15054	2	0	0	0	0	0	0	0	0	0	0	0	0	0	0	0	0	0	0	0	0	0	0	0	0	0	0	0	0	0	0	0.0050324	0.000518047	0	0	0	0	0	0	0	0	0	0
Eukaryota	Stramenopiles-Gyrista	Bolidophyceae	Parmales	Parmales_env_3	Parmales_env_3A	2.15054	2	0	0	0	0	0	0	0	0	0	0	0	0	0	0	0	0	0	0	0	0	0	0	0	0	0	0	0	0	0	0	0.00160118	0	0	0	0	0	0	0.000691976	0	0	0	0
Eukaryota	Discosea-Discosea_X	Centramoebia	Himatismenida	Parvamoebidae	Parvamoeba	2.15054	2	0	0	0	0	0	0	0	0	0	0	0	0	0	0	0	0	0	0	0	0	0	0	0	0	0	0	0	0	0	0	0	0	0.0103741	0	0	0	0	0	0	0	0	0
Eukaryota	Alveolata-Perkinsea	Perkinsida	Perkinsida_X	Parviluciferaceae	Parvilucifera	2.15054	2	0	0	0	0	0	0	0	0	0	0	0	0	0	0	0	0	0	0	0	0	0	0	0	0	0	0	0	0	0	0	0	0	0	0	0	0	0	0	0	0	0	0
Eukaryota	Alveolata-Dinoflagellata	Dinophyceae	Suessiales	Suessiaceae	Pelagodinium	2.15054	2	0	0	0	0	0	0	0	0	0	0	0	0	0	0	0	0	0.000907782	0	0	0	0	0	0	0	0	0	0	0	0	0	0	0	0	0	0	0	0	0	0	0	0	0
Eukaryota	Alveolata-Ciliophora	Spirotrichea	Hypotrichia	Hypotrichia_X	Perisincirra	2.15054	2	0	0	0.000267063	0	0	0	0	0	0	0	0	0	0	0	0	0	0	0	0	0	0	0	0	0	0	0	0	0	0	0	0	0	0	0	0	0	0	0	0	0	0	0
Eukaryota	Alveolata-Perkinsea	Perkinsida	Perkinsida_X	Perkinsidae	Perkinsus	2.15054	2	0	0	0	0	0	0	0	0	0	0	0	0	0	0	0	0	0	0	0	0	0	0	0	0	0	0	0	0	0	0	0	0	0	0	0	0	0	0	0	0	0	0
Eukaryota	Alveolata-Ciliophora	Phyllopharyngea	Cyrtophoria_4	Chilodonellidae	Phascolodon	2.15054	2	0	0	0	0.000368527	0	0	0	0	0	0	0	0	0	0	0	0	0	0	0	0	0	0	0	0	0	0	0	0	0	0	0	0	0	0	0	0	0	0	0	0	0	0
Eukaryota	Chlorophyta-Chlorophyta_X	Picocystophyceae	Picocystales	Picocystaceae	Picocystis	2.15054	2	0	0	0	0	0	0	0	0	0	0	0	0	0	0	0	0	0	0	0	0	0	0	0	0	0	0	0	0	0	0	0	0	0	0	0	0	0	0.00595208	0	0.0456313	0	0
Eukaryota	Alveolata-Ciliophora	Prostomatea_2	Prostomatea_2_X	Placidae	Placus	2.15054	2	0	0	0	0	0	0	0	0	0	0	0	0	0	0	0	0	0	0	0	0	0	0	0	0	0	0	0	0	0	0	0	0	0	0	0	0	0	0	0	0	0	0
Eukaryota	Stramenopiles-Gyrista	Bacillariophyceae	Fragilariales	Staurosiraceae	Plagiostriata	2.15054	2	0	0	0	0	0	0	0	0	0	0	0	0	0	0	0	0	0	0	0	0	0	0	0	0	0	0	0	0	0	0	0	0	0	0	0	0	0	0	0	0	0	0
Eukaryota	Chlorophyta-Chlorophyta_X	Chlorophyceae	Chlamydomonadales	Chlamydomonadales_X	Pleurastrum	2.15054	2	0	0	0	0	0	0	0	0	0	0	0	0	0	0	0	0	0	0	0.00194045	0	0	0	0	0	0	0	0	0	0	0	0	0	0	0	0	0	0	0	0	0	0	0
Eukaryota	Chlorophyta-Chlorophyta_X	Chlorophyceae	Sphaeropleales	Sphaeropleales_X	Polyedriopsis	2.15054	2	0	0	0	0	0	0	0	0	0	0	0	0	0	0	0	0	0	0	0	0	0	0	0	0	0	0	0	0	0	0	0	0	0	0	0	0	0	0	0	0	0	0
Eukaryota	Alveolata-Apicomplexa	Gregarinomorphea	Eugregarinorida	Porosporidae	Porosporidae_X	2.15054	2	0	0	0	0	0	0	0	0	0	0	0	0	0	0	0	0	0	0	0	0	0	0	0	0	0	0	0	0	0.000298682	0	0	0	0	0	0	0	0	0	0	0	0	0
Eukaryota	Haptophyta-Haptophyta_X	Prymnesiophyceae	Prymnesiales	Prymnesiophyceae_Clade_B5	Prymnesiophyceae_Clade_B5_X	2.15054	2	0	0	0	0	0	0	0	0	0	0	0	0	0	0	0	0	0	0	0	0	0	0	0	0	0	0	0	0	0	0	0	0	0	0	0	0	0	0	0	0	0	0
Eukaryota	Haptophyta-Haptophyta_X	Prymnesiophyceae	Isochrysidales	Prymnesiophyceae_Clade_C1	Prymnesiophyceae_Clade_C1_X	2.15054	2	0	0	0	0	0	0	0	0	0	0	0	0	0	0	0	0	0	0	0	0	0	0	0	0	0	0	0	0	0	0	0	0	0	0	0	0	0	0	0	0	0	0
Eukaryota	Haptophyta-Haptophyta_X	Prymnesiophyceae	Prymnesiophyceae_Clade_E	Prymnesiophyceae_Clade_E_X	Prymnesiophyceae_Clade_E_XX	2.15054	2	0	0	0	0	0	0	0	0	0	0	0	0	0	0	0	0	0	0	0.000183753	0	0	0	0	0	0	0	0	0	0	0	0	0	0	0	0	0	0	0	0	0	0	0
Eukaryota	Chlorophyta-Chlorophyta_X	Ulvophyceae	Ulotrichales	Ulotrichales_X	Pseudendocloniopsis	2.15054	2	0	0	0	0	0	0	0	0	0	0	0	0	0	0	0	0	0	0	0.00116085	0	0	0	0	0	0	0	0	0	0	0	0	0	0	0	0	0	0	0	0	0	0	0
Eukaryota	Rhizaria-Cercozoa	Filosa-Imbricatea	Marimonadida	Marimonadida_X	Pseudopirsonia	2.15054	2	0	0	0	0	0	0	0	0	0	0	0	0	0	0	0	0	0	0	0	0	0	0	0	0	0	0	0	0	0	0	0	0	0	0	0	0	0	0	0	0.00151328	0	0
Eukaryota	Alveolata-Ciliophora	Colpodea	Colpodea_X	Colpodida	Pseudoplatyophrya	2.15054	2	0	0	0	0	0	0	0	0	0	0	0	0	0	0	0	0	0	0	0	0	0	0	0	0	0	0	0	0	0	0	0	0	0	0	0	0	0	0	0	0	0	0
Eukaryota	Chlorophyta-Chlorophyta_X	Pyramimonadophyceae	Pseudoscourfieldiales	Pycnococcaceae	Pseudoscourfieldia	2.15054	2	0	0	0	0	0	0	0	0	0	0	0	0	0	0	0	0	0	0	0	0	0	0	0	0	0	0	0	0	0	0	0	0.00106068	0	0	0	0	0	0.000240652	0	0	0	0
Eukaryota	Alveolata-Dinoflagellata	Dinophyceae	Gonyaulacales	Thecadiniaceae	Pseudothecadinium	2.15054	2	0	0	0	0	0	0	0	0	0	0	0	0	0	0	0	0	0	0	0	0	0	0	0	0	0	0	0	0	0	0	0	0	0	0	0	0	0	0	0	0	0	0
Eukaryota	Alveolata-Ciliophora	Spirotrichea	Hypotrichia	Pseudourostylidae	Pseudourostyla	2.15054	2	0	0	0	0	0	0	0	0	0	0	0	0	0	0	0	0	0	0	0.000356829	0	0	0	0	0	0	0	0	0	0	0	0	0	0	0	0	0	0	0	0	0	0	0
Eukaryota	Chlorophyta-Chlorophyta_X	Pyramimonadophyceae	Pyramimonadales	Pterospermaceae	Pterosperma	2.15054	2	0	0	0	0	0	0	0	0	0	0	0	0	0	0	0	0	0	0	0	0	0	0	0	0	0	0	0	0	0	0	0	0.00137465	0	0	0	0	0	0	0	0	0	0
Eukaryota	Stramenopiles-Gyrista	Peronosporomycetes	Peronosporomycetes_X	Peronosporales	Pythiaceae	2.15054	2	0	0	0	0	0	0	0	0	0	0	0	0	0	0	0	0	0	0	0	0	0	0	0	0	0	0	0	0	0	0	0	0	0	0	0	0	0	0	0	0	0	0
Eukaryota	Stramenopiles-Gyrista	Peronosporomycetes	Peronosporomycetes_X	Saprolegniales	Pythiopsis	2.15054	2	0	0	0	0	0	0	0	0	0	0	0	0	0	0	0	0	0	0	0	0	0.00310061	0	0	0	0	0	0	0	0	0	0	0	0	0	0	0	0	0	0	0	0	0
Eukaryota	Chlorophyta-Chlorophyta_X	Chlorophyceae	Chlamydomonadales	Chlamydomonadales_X	Radiosphaera	2.15054	2	0	0	0	0	0	0	0	0	0	0	0	0	0	0	0	0	0	0	0	0	0	0	0	0	0	0	0	0	0	0	0	0	0	0	0	0	0	0	0	0	0	0
Eukaryota	Chlorophyta-Chlorophyta_X	Chlorophyceae	Sphaeropleales	Sphaeropleales_X	Raphidocelis	2.15054	2	0	0	0	0	0	0	0	0	0.0017905	0	0	0	0	0	0	0	0	0	0	0	0	0	0	0	0	0	0	0	0	0	0	0	0	0	0	0	0	0	0	0	0	0
Eukaryota	Stramenopiles-Gyrista	Hyphochytriomyceta	Hyphochytriales	Hyphochrytriaceae	Rhizidiomyces	2.15054	2	0	0	0	0	0	0	0.000377665	0	0	0	0	0	0	0	0	0	0	0	0	0	0	0	0	0	0	0	0	0	0	0	0	0	0	0	0	0	0	0	0	0	0	0
Eukaryota	Discoba-Euglenozoa	Diplonemea	Diplonemida	Diplonemidae	Rhynchopus	2.15054	2	0	0	0	0	0	0	0	0	0	0	0	0	0	0	0	0	0	0	0	0	0	0	0	0	0	0	0	0	0	0	0	0	0	0	0	0	0	0	0	0	0	0
Eukaryota	Chlorophyta-Chlorophyta_X	Ulvophyceae	Ulvales-relatives	Ulvales-relatives_X	Ruthnielsenia	2.15054	2	0	0	0	0	0	0	0	0	0	0	0	0	0	0	0	0	0	0	0	0	0	0	0	0	0	0	0	0	0	0	0	0	0	0	0	0	0	0	0	0	0	0
Eukaryota	Alveolata-Ciliophora	Oligohymenophorea	Scuticociliatia_2	Scuticociliatia_2_X	Scuticociliatia_2_XX	2.15054	2	0.00247895	0	0	0	0	0	0	0	0	0.000814796	0	0	0	0	0	0	0	0	0	0	0	0	0	0	0	0	0	0	0	0	0	0	0	0	0	0	0	0	0	0	0	0
Eukaryota	Discoba-Euglenozoa	Euglenida	Petalomonadida	Scytomonadidae	Scytomonas	2.15054	2	0	0	0	0	0	0	0	0	0	0	0	0	0	0	0	0	0	0	0	0	0	0	0	0	0	0	0	0	0	0	0	0	0	0	0	0	0	0	0	0	0	0
Eukaryota	Stramenopiles-Gyrista	Mediophyceae	Thalassiosirales	Thalassiosiraceae	Shionodiscus	2.15054	2	0	0	0	0	0	0	0	0	0	0	0	0	0	0	0	0	0	0	0	0	0	0	0	0	0	0	0	0	0.00710926	0.00405663	0	0	0	0	0	0	0	0	0	0	0	0
Eukaryota	Chlorophyta-Chlorophyta_X	Chlorophyceae	Chlamydomonadales	Chlamydomonadales_X	Spermatozopsis	2.15054	2	0.00112045	0	0	0	0	0	0	0	0	0	0	0	0	0	0	0	0	0	0	0	0	0	0	0	0	0	0	0	0	0	0	0	0	0	0	0	0	0	0	0	0	0
Eukaryota	Chlorophyta-Chlorophyta_X	Chlorophyceae	Sphaeropleales	Sphaeropleales_X	Sphaeroplea	2.15054	2	0	0	0	0	0	0	0	0	0.000870013	0	0	0	0	0	0	0	0	0	0	0	0	0	0	0	0	0	0	0	0	0	0	0	0	0	0	0	0	0	0	0	0	0
Eukaryota	Streptophyta-Streptophyta_X	Zygnemophyceae	Zygnemophyceae_X	Zygnemophyceae_XX	Spirogyra	2.15054	2	0	0	0	0	0	0	0	0	0	0	0	0	0	0	0	0	0	0	0	0	0	0	0	0	0	0	0	0	0	0	0	0	0	0	0	0	0	0	0	0	0	0
Eukaryota	Stramenopiles-Gyrista	Bacillariophyceae	Surirellales	Surirellaceae	Stenopterobia	2.15054	2	0	0	0	0	0	0	0	0	0	0	0	0	0	0	0	0	0	0	0	0	0	0	0	0	0	0	0	0	0	0	0	0	0	0	0	0	0	0	0	0	0	0
Eukaryota	Alveolata-Ciliophora	Spirotrichea	Hypotrichia	Oxytrichidae	Stichotrichia	2.15054	2	0	0	0	0	0	0	0	0	0	0	0	0	0	0	0	0	0	0	0	0	0	0	0	0	0	0	0	0	0	0	0	0	0	0	0	0	0	0	0	0	0	0
Eukaryota	Alveolata-Ciliophora	Spirotrichea	Choreotrichida	Strombidinopsidae	Strombidinopsis	2.15054	2	0	0	0	0	0	0	0	0	0	0	0	0	0	0	0	0	0	0	0	0	0	0	0	0	0	0	0	0	0	0	0.00302986	0.000342429	0	0	0	0	0	0	0	0	0	0
Eukaryota	Alveolata-Ciliophora	Spirotrichea	Hypotrichia	Oxytrichidae	Stylonychia	2.15054	2	0	0	0	0	0	0	0	0	0	0	0	0	0	0	0	0	0	0	0	0	0	0	0	0	0	0	0	0	0	0	0	0	0	0	0	0	0	0	0	0	0	0
Eukaryota	Alveolata-Ciliophora	Phyllopharyngea	Suctoria	Suctoria_X	Suctoria_XX	2.15054	2	0	0	0	0	0	0	0	0	0	0	0	0	0	0	0	0	0	0	0	0	0	0	0	0	0	0	0	0	0	0	0	0	0	0	0	0	0	0	0	0	0	0
Eukaryota	Alveolata-Apicomplexa	Gregarinomorphea	Neogregarinorida	Actinocephalidae	Syncystis	2.15054	2	0	0	0	0	0	0	0	0	0	0	0	0	0	0	0	0	0	0	0	0	0	0	0	0	0	0	0	0	0	0	0	0	0	0	0	0	0	0	0	0	0	0
Eukaryota	Stramenopiles-Gyrista	Bacillariophyceae	Fragilariales	Fragilariaceae	Synedropsis	2.15054	2	0	0	0	0	0	0	0	0	0.000750473	0	0	0	0	0	0	0	0	0	0	0	0	0	0	0	0	0	0	0	0	0	0	0	0	0	0	0	0	0	0	0	0	0
Eukaryota	Stramenopiles-Gyrista	Bacillariophyceae	Licmophorales	Ulnariaceae	Tabularia	2.15054	2	0	0	0	0	0	0	0	0	0.000447174	0	0	0	0	0	0	0	0	0	0	0	0	0	0	0	0	0	0	0	0	0	0	0	0	0	0	0	0	0	0	0	0	0
Eukaryota	Chlorophyta-Chlorophyta_X	Chlorophyceae	Chlamydomonadales	Chlamydomonadales_X	Tetraspora	2.15054	2	0	0	0.000593412	0	0	0	0	0	0	0	0	0	0	0	0	0	0	0	0.000890788	0	0	0	0	0	0	0	0	0	0	0	0	0	0	0	0	0	0	0	0	0	0	0
Eukaryota	Rhizaria-Cercozoa	Filosa-Imbricatea	Thaumatomonadida	Thaumatomonadida_X	Thaumatomonadida_XX	2.15054	2	0	0	0	0	0	0	0	0	0	0	0	0	0	0	0	0	0	0	0	0	0	0	0	0	0	0	0	0	0	0	0	0.000383724	0	0	0	0	0.000313459	0	0	0	0	0
Eukaryota	Rhizaria-Cercozoa	Endomyxa	Vampyrellida	Leptophryidae	Theratromyxa	2.15054	2	0	0	0	0	0	0	0	0	0	0	0	0	0	0	0	0	0	0	0.000122702	0	0	0	0.00163321	0	0	0	0	0	0	0	0	0	0	0	0	0	0	0	0	0	0	0
Eukaryota	Stramenopiles-Bigyra	Sagenista	Labyrinthulomycetes	Thraustochytriaceae	Thraustochytriaceae_X	2.15054	2	0	0	0	0	0	0	0	0	0	0	0	0	0	0	0	0	0	0	0	0	0	0	0	0	0	0	0	0	0	0	0	0	0	0	0	0	0	0	0	0	0	0.000591121
Eukaryota	Stramenopiles-Gyrista	Eustigmatophyceae	Eustigmatophyceae_X	Eustigmatophyceae_XX	Trachydiscus	2.15054	2	0	0	0	0	0	0	0	0	0	0.000843603	0	0	0	0	0	0	0	0	0	0	0	0	0	0	0	0	0	0	0	0	0	0	0	0	0	0	0	0	0	0	0	0
Eukaryota	Chlorophyta-Chlorophyta_X	Ulvophyceae	Ulotrichales	Ulotrichales_X	Ulothrix	2.15054	2	0	0	0	0	0	0	0	0	0	0	0	0	0	0	0	0	0	0	0	0	0	0	0	0	0	0	0	0	0	0	0	0	0	0	0	0	0	0	0	0	0	0
Eukaryota	Stramenopiles-Gyrista	Chrysophyceae	Ochromonadales	Ochromonadaceae	Uroglenopsis	2.15054	2	0	0	0	0	0	0	0	0	0	0	0	0	0	0	0	0	0	0	0	0	0	0	0	0	0	0	0	0	0	0	0	0	0	0	0	0	0	0	0	0	0	0
Eukaryota	Alveolata-Ciliophora	Spirotrichea	Euplotia	Uronychiidae	Uronychia	2.15054	2	0	0	0	0	0	0	0	0	0	0	0	0	0	0	0	0	0	0	0	0	0	0	0	0	0	0	0	0	0	0	0	0.00164617	0	0	0	0	0.00269275	0	0	0	0	0
Eukaryota	Chlorophyta-Chlorophyta_X	Ulvophyceae	Ulotrichales	Ulotrichales_X	Urospora	2.15054	2	0	0	0	0	0	0	0	0	0	0	0	0	0	0	0	0	0	0	0	0	0	0	0	0	0	0	0	0	0	0	0	0	0	0	0	0	0	0	0	0	0	0
Eukaryota	Stramenopiles-Gyrista	Chrysophyceae	Ochromonadales	Ochromonadaceae	Urostipulosphaera	2.15054	2	0	0	0	0	0	0	0	0	0	0	0	0	0	0	0	0	0	0	0	0	0	0	0	0	0	0	0	0	0	0	0	0	0	0	0	0	0	0	0	0	0	0
Eukaryota	Evosea-Evosea_X	Variosea	Flamellidae	WIM80-lineage	WIM80-lineage_X	2.15054	2	0	0	0	0	0	0	0	0	0	0	0	0	0	0	0	0	0	0	0	0	0	0	0	0	0	0	0	0	0	0	0	0	0	0	0	0	0	0	0	0	0	0
Eukaryota	Stramenopiles-Gyrista	Xanthophyceae	Xanthophyceae_X	Xanthophyceae_XX	Xanthonema	2.15054	2	0	0	0	0	0	0	0	0	0	0	0	0	0	0	0	0	0	0	0.00107473	0	0	0	0	0	0	0	0	0	0	0	0	0	0	0	0	0	0	0	0	0	0	0
Eukaryota	Stramenopiles-Gyrista	Xanthophyceae	Xanthophyceae_X	Xanthophyceae_XX	Xanthophyceae_XXX	2.15054	2	0	0	0	0	0	0	0	0	0	0	0	0	0	0	0	0	0	0	0.000638562	0	0	0	0	0	0	0	0	0	0	0	0	0	0	0	0	0	0	0	0	0	0	0
Eukaryota	Opisthokonta-Ichthyosporea	Ichthyophonida	Abeoformidae	Abeoformidae_Group_MAIP_1	Abeoformidae_Group_MAIP_1_X	1.07527	1	0	0	0	0	0	0	0	0	0	0	0	0	0	0	0	0	0	0	0	0	0	0	0	0	0	0	0	0	0	0	0	0.000536238	0	0	0	0	0	0	0	0	0	0
Eukaryota	Opisthokonta-Choanoflagellata	Choanoflagellatea	Acanthoecida	Stephanoecidae_Group_D	Acanthocorbis	1.07527	1	0	0	0	0.000250253	0	0	0	0	0	0	0	0	0	0	0	0	0	0	0	0	0	0	0	0	0	0	0	0	0	0	0	0	0	0	0	0	0	0	0	0	0	0
Eukaryota	Chlorophyta-Chlorophyta_X	Ulvophyceae	Ulvales-relatives	Ulvales-relatives_X	Acrochaete	1.07527	1	0	0	0	0	0	0	0	0	0	0	0	0	0	0	0	0	0	0	0	0	0	0	0	0	0	0	0	0	0	0	0	0	0	0	0	0	0	0	0	0	0	0
Eukaryota	Stramenopiles-Gyrista	Coscinodiscophyceae	Coscinodiscales	Heliopeltaceae	Actinoptychus	1.07527	1	0	0	0	0	0	0	0	0	0	0	0	0	0	0	0	0	0	0	0	0	0	0	0	0	0	0	0	0	0	0	0	0	0	0	0	0.000473702	0	0	0	0	0	0
Eukaryota	Chlorophyta-Chlorophyta_X	Ulvophyceae	Cladophorales	Cladophorales_X	Aegagropila	1.07527	1	0	0	0	0	0	0.0020737	0	0	0	0	0	0	0	0	0	0	0	0	0	0	0	0	0	0	0	0	0	0	0	0	0	0	0	0	0	0	0	0	0	0	0	0
Eukaryota	Stramenopiles-Gyrista	Peronosporomycetes	Peronosporomycetes_X	Peronosporomycetes_XX	Albugo	1.07527	1	0	0	0	0	0	0	0	0	0	0	0	0	0	0	0	0	0	0	0	0	0	0	0	0	0	0	0	0	0	0	0	0	0	0	0	0	0	0	0	0	0	0
Eukaryota	Alveolata-Dinoflagellata	Dinophyceae	Gonyaulacales	Pyrocystaceae	Alexandrium	1.07527	1	0	0	0	0	0	0	0	0	0	0	0	0	0	0	0	0	0	0	0	0	0	0	0	0	0	0	0	0	0	0	0	0	0	0	0	0	0.00066186	0	0	0	0	0
Eukaryota	Discoba-Discoba_X	Heterolobosea	Acrasida	Acrasidae	Allovahlkampfia	1.07527	1	0	0	0	0	0	0	0	0	0	0	0	0	0	0	0	0	0	0	0	0	0	0	0	0	0	0	0	0	0	0	0	0	0	0	0	0	0	0	0	0	0	0
Eukaryota	Alveolata-Chrompodellids	Colpodellidea	Colpodellida	Alphamonaceae	Alphamonadea_ALPH2	1.07527	1	0	0	0.000582849	0	0	0	0	0	0	0	0	0	0	0	0	0	0	0	0	0	0	0	0	0	0	0	0	0	0	0	0	0	0	0	0	0	0	0	0	0	0	0
Eukaryota	Opisthokonta-Ichthyosporea	Ichthyophonida	Ichthyophonidae	Amoebidianae	Amoebidium	1.07527	1	0	0	0	0	0	0	0	0	0	0	0	0	0	0	0	0	0	0	0	0	0	0	0	0	0	0	0	0	0	0	0	0	0	0	0	0	0	0	0	0	0	0
Eukaryota	Alveolata-Dinoflagellata	Dinophyceae	Gymnodiniales	Gymnodiniaceae	Amphidinium	1.07527	1	0	0	0	0	0	0	0	0	0	0	0	0	0	0	0	0	0	0	0	0	0	0	0	0	0	0	0	0	0	0	0	0	0	0.00211995	0	0	0	0	0	0	0	0
Eukaryota	Stramenopiles-Gyrista	Bacillariophyceae	Naviculales	Amphipleuraceae	Amphipleura	1.07527	1	0	0	0	0	0	0	0	0	0	0	0	0	0	0	0	0	0	0	0	0	0	0	0	0	0	0	0	0	0	0	0	0	0	0	0	0	0	0	0	0	0	0
Eukaryota	Alveolata-Ciliophora	Spirotrichea	Hypotrichia	Oxytrichidae	Amphisiella	1.07527	1	0	0	0	0	0	0	0	0	0	0	0	0	0	0	0	0	0	0	0	0	0	0	0	0	0	0	0	0	0	0	0	0	0	0	0	0	0	0	0	0	0	0
Eukaryota	Evosea-Evosea_X	Variosea	Variosea_X	Variosea_XX	Angulamoeba	1.07527	1	0	0	0	0	0	0	0	0	0	0	0	0	0	0	0	0	0	0	0	0	0	0	0	0	0	0	0	0	0	0	0	0	0	0	0	0	0	0	0	0	0	0
Eukaryota	Alveolata-Ciliophora	Oligohymenophorea	Astomatia	Astomatida	Anoplophrya	1.07527	1	0	0	0	0	0	0	0	0	0	0	0	0	0	0	0	0	0	0	0	0	0	0	0	0	0	0	0	0	0	0	0	0	0	0	0	0	0	0	0	0	0	0
Eukaryota	Stramenopiles-Gyrista	Dictyochophyceae	Dictyochophyceae_X	Pedinellales	Apedinella	1.07527	1	0	0	0	0	0	0	0	0	0	0	0	0	0	0	0	0	0	0	0	0	0	0	0	0	0	0	0	0	0	0	0	0	0	0	0	0	0.0155044	0	0	0	0	0
Eukaryota	Apusomonada-Apusomonada_X	Apusomonadidae	Apusomonadidae_Group-2	Apusomonadidae_Group-2B	Apusomonadidae_Group-2B_X	1.07527	1	0	0	0	0	0	0	0	0	0	0	0	0	0	0	0	0	0	0	0	0	0	0	0	0	0	0	0	0	0	0	0	0	0	0	0	0	0	0	0	0	0	0
Eukaryota	Rhizaria-Cercozoa	Endomyxa	Vampyrellida	Leptophryidae	Arachnomyxa	1.07527	1	0	0	0	0	0	0	0	0	0	0	0	0	0	0	0	0	0	0	0	0	0	0	0.0014817	0	0	0	0	0	0	0	0	0	0	0	0	0	0	0	0	0	0	0
Eukaryota	Rhizaria-Cercozoa	Endomyxa	Vampyrellida	Leptophryidae	Arachnula	1.07527	1	0	0	0	0	0	0	0	0	0	0	0	0	0	0	0	0	0	0	0	0	0	0	0.00163321	0	0	0	0	0	0	0	0	0	0	0	0	0	0	0	0	0	0	0
Eukaryota	Stramenopiles-Gyrista	Mediophyceae	Ardissoneales	Ardissoneaceae	Ardissonea	1.07527	1	0	0	0	0	0	0	0	0	0	0	0	0	0	0	0	0	0	0	0	0	0	0	0	0	0	0	0	0	0	0	0	0	0	0	0	0	0	0	0	0	0	0
Eukaryota	Alveolata-Apicomplexa	Gregarinomorphea	Neogregarinorida	Actinocephalidae	Ascogregarina	1.07527	1	0	0	0	0	0	0	0	0	0	0	0	0	0	0	0	0	0	0	0	0	0	0	0	0	0	0	0	0	0	0	0	0	0	0	0	0	0	0	0	0	0	0
Eukaryota	Rhizaria-Cercozoa	Filosa-Imbricatea	Euglyphida	Euglyphidae	Assulina	1.07527	1	0	0	0	0	0	0	0	0	0	0	0	0	0	0	0	0	0	0	0	0	0	0	0	0	0	0	0	0	0	0	0	0	0	0	0	0	0	0	0	0	0	0
Eukaryota	Chlorophyta-Chlorophyta_X	Chlorophyceae	Sphaeropleales	Sphaeropleales_X	Asterarcys	1.07527	1	0	0	0	0	0	0	0	0	0	0.000356425	0	0	0	0	0	0	0	0	0	0	0	0	0	0	0	0	0	0	0	0	0	0	0	0	0	0	0	0	0	0	0	0
Eukaryota	Chlorophyta-Chlorophyta_X	Chlorophyceae	Chlamydomonadales	Chlamydomonadales_X	Asterococcus	1.07527	1	0	0	0	0	0	0	0	0	0	0.000781209	0	0	0	0	0	0	0	0	0	0	0	0	0	0	0	0	0	0	0	0	0	0	0	0	0	0	0	0	0	0	0	0
Eukaryota	Alveolata-Ciliophora	Oligohymenophorea	Astomatia	Astomatida	Astomatida_X	1.07527	1	0	0	0	0	0	0	0	0	0	0	0	0	0	0	0	0	0	0	0	0	0	0	0	0	0	0	0	0	0	0	0	0	0	0	0	0	0	0	0	0	0	0
Eukaryota	Alveolata-Ciliophora	Oligohymenophorea	Peritrichia_2	Sessilida	Astylozoon	1.07527	1	0	0	0	0	0	0	0	0	0	0	0	0	0	0	0	0	0	0	0	0	0	0	0	0	0	0	0	0	0	0	0	0	0	0	0	0	0	0	0	0	0	0
Eukaryota	Stramenopiles-Gyrista	Peronosporomycetes	Peronosporomycetes_X	Atkinsiellales	Atkinsiella	1.07527	1	0	0	0	0	0	0	0	0	0	0	0	0	0	0	0	0	0	0	0	0	0	0	0	0	0	0	0	0	0	0	0	0	0	0	0	0	0	0	0	0	0	0
Eukaryota	Chlorophyta-Chlorophyta_X	Chlorophyceae	Sphaeropleales	Sphaeropleales_X	Atractomorpha	1.07527	1	0	0	0	0	0	0	0	0	0	0	0	0	0	0	0	0	0.00105974	0	0	0	0	0	0	0	0	0	0	0	0	0	0	0	0	0	0	0	0	0	0	0	0	0
Eukaryota	Chlorophyta-Chlorophyta_X	Trebouxiophyceae	Chlorellales	Chlorellales_X	Auxenochlorella	1.07527	1	0	0	0	0	0	0	0	0	0	0	0	0	0	0	0	0	0	0	0	0	0	0	0	0	0	0	0	0	0	0	0	0	0	0	0	0	0	0.000710795	0	0	0	0
Eukaryota	Alveolata-Apicomplexa	Coccidiomorphea	Piroplasmorida	Babesiidae	Babesia	1.07527	1	0	0	0	0	0	0	0	0	0	0	0	0	0	0	0	0	0	0	0	0	0	0	0	0	0	0	0	0	0	0	0	0	0	0	0	0	0	0	0	0	0	0
Eukaryota	Alveolata-Ciliophora	Litostomatea	Litostomatea_X	Litostomatea_XX	Balantidion	1.07527	1	0	0	0	0	0	0	0	0	0	0	0	0	0	0	0	0	0	0	0	0	0	0	0	0	0	0	0	0	0	0	0	0	0	0	0	0	0	0	0	0	0	0
Eukaryota	Rhodophyta-Rhodophyta_X	Bangiophyceae	Bangiales	Bangiaceae	Bangia	1.07527	1	0	0	0	0	0	0	0	0	0	0	0	0	0	0	0	0	0	0	0	0	0	0	0	0	0	0	0	0	0	0	0	0	0	0	0	0	0	0	0	0	0	0
Eukaryota	Stramenopiles-Gyrista	Mediophyceae	Biddulphiales	Biddulphiaceae	Biddulphia	1.07527	1	0	0	0	0	0	0	0	0	0	0	0	0	0	0	0	0	0	0	0	0	0	0	0	0	0	0	0	0	0	0	0	0	0	0	0	0.000559703	0	0	0	0	0	0
Eukaryota	Stramenopiles-Bigyra	Bicoecea	Anoecales	Anoecales_X	Bilabrum	1.07527	1	0	0	0	0	0	0	0	0	0	0	0	0	0	0	0	0	0	0	0	0	0	0	0	0	0	0	0	0	0	0	0	0	0	0	0	0	0	0	0	0	0	0
Eukaryota	Alveolata-Dinoflagellata	Dinophyceae	Peridiniales	Blastodiniaceae	Blastodinium	1.07527	1	0	0	0	0	0	0	0	0	0	0	0	0	0	0	0	0	0	0	0	0	0	0	0	0	0	0	0	0	0	0	0	0	0	0	0	0	0	0	0	0	0.000616537	0
Eukaryota	Alveolata-Dinoflagellata	Dinophyceae	Peridiniales	Kryptoperidiniaceae	Blixaea	1.07527	1	0	0	0	0	0	0	0	0	0	0	0	0	0	0	0	0	0	0	0	0	0	0	0	0	0	0	0	0	0	0	0	0	0	0	0	0	0	0	0	0	0	0
Eukaryota	Chlorophyta-Chlorophyta_X	Chlorophyceae	Chlamydomonadales	Chlamydomonadales_X	Borodinellopsis	1.07527	1	0	0	0	0	0	0	0	0	0	0	0	0	0	0	0	0	0	0	0	0	0	0	0	0	0	0	0	0	0	0	0	0	0	0	0	0	0	0	0	0	0.00217294	0
Eukaryota	Stramenopiles-Gyrista	Xanthophyceae	Xanthophyceae_X	Xanthophyceae_XX	Botrydium	1.07527	1	0	0	0	0	0	0	0	0	0	0	0	0	0	0	0	0	0	0	0.000234711	0	0	0	0	0	0	0	0	0	0	0	0	0	0	0	0	0	0	0	0	0	0	0
Eukaryota	Stramenopiles-Gyrista	Xanthophyceae	Xanthophyceae_X	Xanthophyceae_XX	Botryidiopsidaceae	1.07527	1	0	0	0	0	0	0	0	0	0	0	0	0	0	0	0	0	0	0	0.000473476	0	0	0	0	0	0	0	0	0	0	0	0	0	0	0	0	0	0	0	0	0	0	0
Eukaryota	Rhizaria-Cercozoa	Filosa-Thecofilosea	Ebriacea	Botuliformidae	Botuliformidae_X	1.07527	1	0	0	0	0	0	0	0	0	0	0	0	0	0	0	0	0	0	0	0	0	0	0	0	0	0	0	0	0	0	0	0	0.000275216	0	0	0	0	0	0	0	0	0	0
Eukaryota	Alveolata-Ciliophora	Armophorea	Armophorea_X	Metopidae	Brachonella	1.07527	1	0	0	0	0	0	0	0	0	0	0	0	0	0	0	0	0	0	0	0	0	0	0	0	0	0	0	0	0	0	0	0	0	0	0	0	0	0	0	0	0	0	0
Eukaryota	Streptophyta-Streptophyta_X	Embryophyceae	Embryophyceae_X	Embryophyceae_XX	Brachythecium	1.07527	1	0	0	0	0	0	0	0	0	0	0	0	0	0	0.00063983	0	0	0	0	0	0	0	0	0	0	0	0	0	0	0	0	0	0	0	0	0	0	0	0	0	0	0	0
Eukaryota	Breviatea-Breviatea_X	Breviatea_XX	Breviatea_XXX	Breviatea_XXXX	Breviatea_XXXXX	1.07527	1	0	0	0	0	0	0	0	0	0	0	0	0	0	0	0	0	0	0	0	0	0	0	0	0	0	0	0	0	0	0	0	0	0	0	0	0	0	0	0	0	0	0
Eukaryota	Alveolata-Ciliophora	Colpodea	Colpodea_X	Bursariomorphida	Bryometopus	1.07527	1	0	0	0	0	0	0	0	0	0	0	0	0	0	0	0	0	0	0	0.000258564	0	0	0	0	0	0	0	0	0	0	0	0	0	0	0	0	0	0	0	0	0	0	0
Eukaryota	Stramenopiles-Gyrista	Xanthophyceae	Xanthophyceae_X	Xanthophyceae_XX	Bumilleria	1.07527	1	0	0	0.00019961	0	0	0	0	0	0	0	0	0	0	0	0	0	0	0	0	0	0	0	0	0	0	0	0	0	0	0	0	0	0	0	0	0	0	0	0	0	0	0
Eukaryota	Alveolata-Ciliophora	CONTH_4	CONTH_4_X	CONTH_4_XX	CONTH_4_XXX	1.07527	1	0	0	0	0	0	0	0	0	0	0	0	0	0	0	0	0	0	0	0	0	0	0	0	0	0	0	0	0	0	0	0	0	0	0	0	0	0	0	0	0	0	0
Eukaryota	Alveolata-Ciliophora	CONTH_5	CONTH_5_X	CONTH_5_XX	CONTH_5_XXX	1.07527	1	0	0	0	0	0	0	0	0	0	0	0	0	0	0	0	0	0	0	0	0	0	0	0	0	0	0	0	0	0	0	0	0	0	0	0	0	0	0	0	0	0	0
Eukaryota	Alveolata-Ciliophora	CONTH_7	CONTH_7_X	CONTH_7_XX	CONTH_7_XXX	1.07527	1	0	0	0	0.00035637	0	0	0	0	0	0	0	0	0	0	0	0	0	0	0	0	0	0	0	0	0	0	0	0	0	0	0	0	0	0	0	0	0	0	0	0	0	0
Eukaryota	Alveolata-Ciliophora	Oligohymenophorea	Peritrichia_2	Sessilida	Carchesium	1.07527	1	0	0	0	0	0	0	0	0	0	0	0	0	0	0	0	0	0	0	0	0	0	0	0	0	0	0	0	0	0	0	0	0	0	0	0	0	0	0	0	0	0	0
Eukaryota	Chlorophyta-Chlorophyta_X	Trebouxiophyceae	Chlorellales	Chlorellales_X	Catena	1.07527	1	0	0	0	0	0	0	0	0	0.000488958	0	0	0	0	0	0	0	0	0	0	0	0	0	0	0	0	0	0	0	0	0	0	0	0	0	0	0	0	0	0	0	0	0
Eukaryota	Stramenopiles-Gyrista	Bacillariophyceae	Fragilariales	Fragilariaceae	Centronella	1.07527	1	0	0	0	0	0	0	0	0	0.000230742	0	0	0	0	0	0	0	0	0	0	0	0	0	0	0	0	0	0	0	0	0	0	0	0	0	0	0	0	0	0	0	0	0
Eukaryota	Chlorophyta-Chlorophyta_X	Chlorophyceae	Chaetopeltidales	Chaetopeltidales_X	Chaetopeltis	1.07527	1	0	0	0	0	0	0	0	0	0	0	0	0	0	0	0	0	0	0	0	0	0.00117994	0	0	0	0	0	0	0	0	0	0	0	0	0	0	0	0	0	0	0	0	0
Eukaryota	Stramenopiles-Gyrista	Eustigmatophyceae	Eustigmatophyceae_X	Eustigmatophyceae_XX	Characiopsis	1.07527	1	0	0	0	0	0	0	0	0	0	0	0	0	0	0	0.0012951	0	0	0	0	0	0	0	0	0	0	0	0	0	0	0	0	0	0	0	0	0	0	0	0	0	0	0
Eukaryota	Chlorophyta-Chlorophyta_X	Chlorophyceae	Chlamydomonadales	Chlamydomonadales_X	Characiosiphon	1.07527	1	0	0	0	0	0	0	0	0	0	0	0	0	0	0	0	0	0	0	0.000826109	0	0	0	0	0	0	0	0	0	0	0	0	0	0	0	0	0	0	0	0	0	0	0
Eukaryota	Chlorophyta-Chlorophyta_X	Chlorophyceae	Sphaeropleales	Sphaeropleales_X	Characium	1.07527	1	0	0	0	0	0	0	0	0	0	0	0	0	0	0	0	0	0	0	0	0	0	0	0	0	0	0	0	0	0	0	0	0	0	0	0	0	0	0	0	0	0	0
Eukaryota	Alveolata-Ciliophora	Phyllopharyngea	Cyrtophoria_4	Chilodonellidae	Chilodonella	1.07527	1	0	0	0	0	0	0	0	0	0	0	0	0	0	0	0	0	0	0	0	0	0	0	0	0	0	0	0	0	0	0	0	0	0	0	0	0	0	0	0	0	0	0
Eukaryota	Alveolata-Ciliophora	Phyllopharyngea	Cyrtophoria_4	Chilodonellidae	Chilodonellidae_X	1.07527	1	0	0	0	0	0	0	0	0	0	0	0	0	0	0	0	0	0	0	0	0	0	0	0	0	0	0	0	0	0	0	0	0	0	0	0	0	0	0	0	0	0	0
Eukaryota	Alveolata-Dinoflagellata	Dinophyceae	Peridiniales	Thoracosphaeraceae	Chimonodinium	1.07527	1	0	0	0	0	0	0	0	0	0	0	0	0	0	0	0	0	0	0	0	0	0	0	0	0	0	0	0	0	0	0	0	0	0	0	0	0	0	0	0	0	0	0
Eukaryota	Alveolata-Ciliophora	Phyllopharyngea	Cyrtophoria_2	Lynchellidae_1	Chlamydonella	1.07527	1	0	0	0	0	0	0	0	0	0	0	0	0	0	0	0	0	0	0	0	0	0	0	0	0	0	0	0	0	0	0	0	0	0	0	0	0	0	0	0	0	0	0
Eukaryota	Chlorophyta-Chlorophyta_X	Chlorophyceae	Chlamydomonadales	Chlamydomonadales_X	Chlamydopodium	1.07527	1	0	0	0	0	0	0	0	0	0	0	0	0	0	0	0	0	0	0	0	0	0	0	0	0	0	0	0	0	0	0	0	0	0	0	0	0	0	0	0	0	0	0
Eukaryota	Stramenopiles-Gyrista	Xanthophyceae	Xanthophyceae_X	Xanthophyceae_XX	Chlorellidium	1.07527	1	0	0	0	0	0	0	0	0	0	0	0	0	0	0	0	0	0	0	0	0	0	0	0	0	0	0	0	0	0	0	0	0	0	0	0	0	0	0	0	0	0	0
Eukaryota	Chlorophyta-Chlorophyta_X	Chlorophyceae	Chlamydomonadales	Chlamydomonadales_X	Chlorococcopsis	1.07527	1	0	0	0	0	0	0	0	0	0	0	0	0	0	0	0	0	0	0	0	0	0	0	0	0	0	0	0	0	0	0	0	0	0	0	0	0	0	0	0	0	0	0
Eukaryota	Streptophyta-Streptophyta_X	Zygnemophyceae	Zygnemophyceae_X	Zygnemophyceae_XX	Chlorokybus	1.07527	1	0	0	0	0	0	0	0	0	0	0	0	0	0	0	0	0	0	0	0.000125369	0	0	0	0	0	0	0	0	0	0	0	0	0	0	0	0	0	0	0	0	0	0	0
Eukaryota	Chlorophyta-Chlorophyta_X	Chloropicophyceae	Chloropicales	Chloropicaceae	Chloroparvula	1.07527	1	0	0	0	0	0	0	0	0	0	0	0	0	0	0	0	0	0	0	0	0	0	0	0	0	0	0	0	0	0	0	0	0.000461414	0	0	0	0	0	0	0	0	0	0
Eukaryota	Opisthokonta-Choanoflagellata	Choanoflagellatea	Choanoflagellatea_X	Choanoflagellatea_XX_Group_L	Choanoflagellatea_XXX_Group_L_X	1.07527	1	0	0	0	0	0	0	0	0	0	0	0	0	0	0	0	0	0	0	0.000488031	0	0	0	0	0	0	0	0	0	0	0	0	0	0	0	0	0	0	0	0	0	0	0
Eukaryota	Rhizaria-Cercozoa	Filosa-Sarcomonadea	Filosa-Sarcomonadea_X	Sainouridae	Cholamonas	1.07527	1	0	0	0	0	0	0	0	0	0	0	0	0	0	0	0	0	0	0	0	0	0	0	0	0	0	0	0	0	0	0	0	0	0	0	0	0	0	0	0	0	0	0
Eukaryota	Chlorophyta-Chlorophyta_X	Chlorophyceae	Sphaeropleales	Sphaeropleales_X	Chromochloris	1.07527	1	0	0	0	0	0	0	0	0	0	0	0	0	0	0	0	0	0	0	0	0	0	0	0	0	0	0	0	0	0	0	0	0	0	0	0	0	0	0	0	0	0	0
Eukaryota	Stramenopiles-Gyrista	Chrysophyceae	Hibberdiales	Hibberdiaceae	Chrysocapsa_Clade2	1.07527	1	0	0	0	0	0	0	0	0	0	0	0	0	0	0	0	0	0	0	0	0	0	0	0	0	0	0	0	0	0	0	0	0	0	0	0	0	0	0	0	0	0	0
Eukaryota	Haptophyta-Haptophyta_X	Prymnesiophyceae	Prymnesiales	Chrysochromulinaceae	Chrysochromulina	1.07527	1	0	0	0	0	0	0	0	0	0	0	0	0	0	0	0	0	0	0	0	0	0	0	0	0	0	0	0	0	0	0	0	0	0	0	0	0	0.00216877	0	0	0	0	0
Eukaryota	Alveolata-Ciliophora	Oligohymenophorea	Oligohymenophorea_X	Oligohymenophorea_XX	Cinetochilum	1.07527	1	0	0	0	0	0	0	0	0	0	0	0	0	0	0	0	0	0	0	0	0	0	0	0	0	0	0	0	0	0	0	0	0	0	0	0	0	0	0	0	0	0	0
Eukaryota	Alveolata-Chrompodellids	Colpodellidea	Colpodellida	Colpodellaceae	Colpodellidae2	1.07527	1	0	0	0.000748539	0	0	0	0	0	0	0	0	0	0	0	0	0	0	0	0	0	0	0	0	0	0	0	0	0	0	0	0	0	0	0	0	0	0	0	0	0	0	0
Eukaryota	Alveolata-Colponemidia	Colponemidia_X	Colponemida	Colponemidae	Colponema	1.07527	1	0	0	0.000349156	0	0	0	0	0	0	0	0	0	0	0	0	0	0	0	0	0	0	0	0	0	0	0	0	0	0	0	0	0	0	0	0	0	0	0	0	0	0	0
Eukaryota	Alveolata-Ciliophora	Oligohymenophorea	Oligohymenophorea_X	Conchophthiridae	Conchophthirus	1.07527	1	0	0	0	0	0	0	0	0	0	0	0	0	0	0	0	0	0	0	0	0	0	0	0	0	0	0	0	0	0	0	0	0	0	0	0	0	0	0	0	0	0	0
Eukaryota	Alveolata-Ciliophora	Heterotrichea	Heterotrichea_X	Condylostomatidae	Condylostoma	1.07527	1	0	0	0	0	0	0	0	0	0	0	0	0	0	0	0	0	0	0	0	0	0	0	0	0	0	0	0	0	0	0	0	0	0.0599809	0	0	0	0	0	0	0	0	0
Eukaryota	Alveolata-Ciliophora	Oligohymenophorea	Peritrichia_2	Sessilida	Cothurnia	1.07527	1	0	0	0	0	0	0	0	0	0	0	0	0	0	0	0	0	0	0	0	0	0	0	0	0	0	0	0	0	0	0	0	0	0	0	0	0	0	0	0	0	0	0
Eukaryota	Alveolata-Ciliophora	Oligohymenophorea	Scuticociliatia_2	Scuticociliatia_2_X	Cristigera	1.07527	1	0	0	0.000998051	0	0	0	0	0	0	0	0	0	0	0	0	0	0	0	0	0	0	0	0	0	0	0	0	0	0	0	0	0	0	0	0	0	0	0	0	0	0	0
Eukaryota	Alveolata-Ciliophora	CONThreeP	CONThreeP_X	Cryptocaryonidae	Cryptocaryon	1.07527	1	0	0	0	0	0	0	0	0	0	0	0	0	0	0	0	0	0	0	0	0	0	0	0	0	0	0	0	0	0	0	0	0	0	0	0	0	0	0	0	0	0	0
Eukaryota	Discoba-Euglenozoa	Euglenida	Euglenophyceae	Euglenaceae	Cryptoglena	1.07527	1	0	0	0	0	0	0	0	0	0	0	0	0	0	0	0	0	0	0	0	0	0	0	0	0	0	0	0	0	0	0	0	0	0	0	0	0	0	0	0	0	0	0
Eukaryota	Rhodophyta-Rhodophyta_X	Bangiophyceae	Cyanidiales	Cyanidiales_X	Cyanidiales_XX	1.07527	1	0	0	0	0	0	0	0	0	0	0	0	0	0	0	0	0	0	0	0	0	0.00169606	0	0	0	0	0	0	0	0	0	0	0	0	0	0	0	0	0	0	0	0	0
Eukaryota	Alveolata-Ciliophora	Cyclotrichium_like_organism	Cyclotrichium_like_organism_X	Cyclotrichium_like_organism_XX	Cyclotrichium	1.07527	1	0	0	0	0	0	0	0	0	0	0	0	0	0	0	0	0	0	0	0	0	0	0	0	0	0	0	0	0	0	0	0	0	0	0	0	0	0.000557951	0	0	0	0	0
Eukaryota	Stramenopiles-Gyrista	Mediophyceae	Cymatosirales	Cymatosiraceae	Cymatosira	1.07527	1	0	0	0	0	0	0	0	0	0	0	0	0	0	0	0	0	0	0	0	0	0	0	0	0	0	0	0	0	0	0	0	0	0	0	0	0	0	0	0	0	0	0
Eukaryota	Stramenopiles-Gyrista	Bacillariophyceae	Cymbellales	Cymbellaceae	Cymbopleura	1.07527	1	0	0	0	0	0	0	0	0	0.00712334	0	0	0	0	0	0	0	0	0	0	0	0	0	0	0	0	0	0	0	0	0	0	0	0	0	0	0	0	0	0	0	0	0
Eukaryota	Rhizaria-Cercozoa	Filosa-Imbricatea	Euglyphida	Cyphoderiidae	Cyphoderia	1.07527	1	0	0	0	0	0	0	0	0	0	0	0	0	0	0	0	0	0	0	0	0	0	0	0	0	0	0	0	0	0	0	0	0	0	0	0	0	0	0	0	0	0	0
Eukaryota	Rhizaria-Cercozoa	Filosa-Imbricatea	Marimonadida	Marimonadida_X	Cyranomonas	1.07527	1	0	0	0	0	0	0	0	0	0	0	0	0	0	0	0	0	0	0	0	0	0	0	0	0	0	0	0	0	0	0	0	0	0.00217709	0	0	0	0	0	0	0	0	0
Eukaryota	Alveolata-Ciliophora	Spirotrichea	Hypotrichia	Oxytrichidae	Cyrtohymena	1.07527	1	0	0	0	0	0	0	0	0	0	0	0	0	0	0	0	0	0	0	0	0	0	0	0	0	0	0	0	0	0	0	0	0	0	0	0	0	0	0	0	0	0	0
Eukaryota	Chlorophyta-Chlorophyta_X	Chlorophyceae	Chlamydomonadales	Chlamydomonadales_X	Cystomonas	1.07527	1	0	0	0	0	0	0	0	0	0	0	0	0	0	0	0	0	0	0	0.00314974	0	0	0	0	0	0	0	0	0	0	0	0	0	0	0	0	0	0	0	0	0	0	0
Eukaryota	Evosea-Evosea_X	Variosea	Variosea_X	Ischnamoebidae	Darbyshirella	1.07527	1	0	0	0	0	0	0	0	0	0	0	0	0	0	0	0	0	0	0	0	0	0.00140044	0	0	0	0	0	0	0	0	0	0	0	0	0	0	0	0	0	0	0	0	0
Eukaryota	Stramenopiles-Gyrista	Developea	Developea_X	Developea_XX	Developayella	1.07527	1	0	0	0	0	0	0	0	0	0	0	0	0	0	0	0	0	0	0	0	0	0	0	0	0	0	0	0	0	0	0	0	0	0	0	0	0	0	0	0	0	0	0
Eukaryota	Alveolata-Ciliophora	Spirotrichea	Hypotrichia	Urostylidae	Diaxonella	1.07527	1	0	0	0	0	0	0	0	0	0	0	0	0	0	0	0	0	0	0	0	0	0	0	0	0	0	0	0	0	0	0	0	0	0	0	0	0	0	0	0	0	0	0
Eukaryota	Evosea-Eumycetozoa	Myxogastria_Fuscisporidia	Physarida	Didymiidae	Didymium	1.07527	1	0	0	0	0	0	0	0	0	0	0	0	0	0	0	0	0	0	0	0	0	0	0	0	0	0	0	0	0	0	0	0	0	0	0	0	0	0	0	0	0	0	0
Eukaryota	Chlorophyta-Chlorophyta_X	Trebouxiophyceae	Chlorellales	Chlorellales_X	Didymocystis	1.07527	1	0	0	0	0	0	0	0	0	0	0	0	0	0	0	0	0	0	0	0	0	0	0	0	0	0	0	0	0	0	0	0	0	0	0	0	0	0	0	0	0	0	0
Eukaryota	Stramenopiles-Gyrista	Bacillariophyceae	Plagiogrammales	Plagiogrammaceae	Dimeregramma	1.07527	1	0	0	0	0	0	0	0	0	0	0	0	0	0	0	0	0	0	0	0	0	0	0	0	0	0	0	0	0	0	0	0	0	0	0.00763913	0	0	0	0	0	0	0	0
Eukaryota	Alveolata-Dinoflagellata	Syndiniales	Dino-Group-I	Dino-Group-I-Clade-3	Dino-Group-I-Clade-3_X	1.07527	1	0	0	0	0	0	0	0	0	0	0	0	0	0	0	0	0	0	0	0	0	0	0	0	0	0	0	0	0	0	0	0	0	0	0	0	0	0	0	0	0	0	0
Eukaryota	Alveolata-Dinoflagellata	Syndiniales	Dino-Group-II	Dino-Group-II-Clade-10-and-11	Dino-Group-II-Clade-10-and-11_X	1.07527	1	0	0	0	0	0	0	0	0	0	0	0	0	0	0	0	0	0	0	0	0	0	0	0	0	0	0	0	0	0	0	0	0	0	0	0	0	0	0	0	0	0	0
Eukaryota	Alveolata-Dinoflagellata	Syndiniales	Dino-Group-II	Dino-Group-II-Clade-12	Dino-Group-II-Clade-12_X	1.07527	1	0	0	0	0	0	0	0	0	0	0	0	0	0	0	0	0	0	0	0	0	0	0	0	0	0	0	0	0	0	0	0	0	0	0	0	0	0	0	0	0	0	0
Eukaryota	Alveolata-Dinoflagellata	Syndiniales	Dino-Group-II	Dino-Group-II-Clade-13	Dino-Group-II-Clade-13_X	1.07527	1	0	0	0	0	0	0	0	0	0	0	0	0	0	0	0	0	0	0	0	0	0	0	0	0	0	0	0	0	0	0	0	0	0	0	0	0	0	0.000271029	0	0	0	0
Eukaryota	Alveolata-Dinoflagellata	Syndiniales	Dino-Group-II	Dino-Group-II-Clade-16	Dino-Group-II-Clade-16_X	1.07527	1	0	0	0	0	0	0	0	0	0	0	0	0	0	0	0	0	0	0	0	0	0	0	0	0	0	0	0	0	0	0	0	0	0	0	0	0	0	0	0	0	0	0
Eukaryota	Alveolata-Dinoflagellata	Syndiniales	Dino-Group-II	Dino-Group-II-Clade-21	Dino-Group-II-Clade-21_X	1.07527	1	0	0	0	0	0	0	0	0	0	0	0	0	0	0	0	0	0	0	0	0	0	0	0	0	0	0	0	0	0	0	0	0	0	0	0	0	0	0	0	0	0	0
Eukaryota	Alveolata-Dinoflagellata	Syndiniales	Dino-Group-II	Dino-Group-II-Clade-23	Dino-Group-II-Clade-23_X	1.07527	1	0	0	0	0	0	0	0	0	0	0	0	0	0	0	0	0	0	0	0	0	0	0	0	0	0	0	0	0	0	0	0	0	0	0	0	0	0	0	0	0	0	0
Eukaryota	Alveolata-Dinoflagellata	Syndiniales	Dino-Group-II	Dino-Group-II-Clade-29	Dino-Group-II-Clade-29_X	1.07527	1	0	0	0	0	0	0	0	0	0	0	0	0	0	0	0	0	0	0	0	0	0	0	0	0	0	0	0	0	0	0	0	0	0	0	0	0	0	0	0	0	0	0
Eukaryota	Alveolata-Dinoflagellata	Syndiniales	Dino-Group-II	Dino-Group-II-Clade-30	Dino-Group-II-Clade-30_X	1.07527	1	0	0	0	0	0	0	0	0	0	0	0	0	0	0	0	0	0	0	0	0	0	0	0	0	0	0	0	0	0	0	0	0	0	0	0	0	0	0	0	0	0	0
Eukaryota	Alveolata-Dinoflagellata	Syndiniales	Dino-Group-II	Dino-Group-II-Clade-33	Dino-Group-II-Clade-33_X	1.07527	1	0	0	0	0	0	0	0	0	0	0	0	0	0	0	0	0	0	0	0	0	0	0	0	0	0	0	0	0	0	0	0	0	0	0	0	0	0	0.000654195	0	0	0	0
Eukaryota	Alveolata-Dinoflagellata	Syndiniales	Dino-Group-II	Dino-Group-II-Clade-4	Dino-Group-II-Clade-4_X	1.07527	1	0	0	0	0	0	0	0	0	0	0	0	0	0	0	0	0	0	0	0	0	0	0	0	0	0	0	0	0	0	0	0	0	0	0	0	0	0	0	0	0	0	0
Eukaryota	Alveolata-Dinoflagellata	Syndiniales	Dino-Group-II	Dino-Group-II-Clade-5	Dino-Group-II-Clade-5_X	1.07527	1	0	0	0	0	0	0	0	0	0	0	0	0	0	0	0	0	0	0	0	0	0	0	0	0	0	0	0	0	0	0	0	0	0	0	0	0	0	0	0	0	0	0
Eukaryota	Alveolata-Dinoflagellata	Syndiniales	Dino-Group-II	Dino-Group-II-Clade-6	Dino-Group-II-Clade-6_X	1.07527	1	0	0	0	0	0	0	0	0	0	0	0	0	0	0	0	0	0	0	0	0	0	0	0	0	0	0	0	0	0	0	0	0	0	0	0	0	0	0	0	0	0	0
Eukaryota	Alveolata-Dinoflagellata	Syndiniales	Dino-Group-II	Dino-Group-II-Clade-7	Dino-Group-II-Clade-7_X	1.07527	1	0	0	0	0	0	0	0	0	0	0	0	0	0	0	0	0	0	0	0	0	0	0	0	0	0	0	0	0	0	0	0	0	0	0	0	0	0	0	0	0	0	0
Eukaryota	Alveolata-Dinoflagellata	Syndiniales	Dino-Group-II	Dino-Group-II_X	Dino-Group-II_XX	1.07527	1	0	0	0	0	0	0	0	0	0	0	0	0	0	0	0	0	0	0	0	0	0	0	0	0	0	0	0	0	0	0	0	0	0	0	0	0	0	0	0	0	0	0
Eukaryota	Alveolata-Ciliophora	Spirotrichea	Euplotia	Uronychiidae	Diophrys	1.07527	1	0	0	0	0	0	0	0	0	0	0	0	0	0	0	0	0	0	0	0	0	0	0	0	0	0	0	0	0	0	0	0	0	0	0	0	0	0	0	0	0	0	0
Eukaryota	Discoba-Euglenozoa	Diplonemea	Diplonemida	Diplonemidae	Diplonemidae_X	1.07527	1	0	0	0	0	0	0	0	0	0	0	0	0	0	0	0	0	0	0	0	0	0	0	0	0	0	0	0	0	0	0	0	0	0	0	0	0	0	0	0	0	0	0
Eukaryota	Alveolata-Dinoflagellata	Dinophyceae	Peridiniales	Diplopsalidaceae	Diplopsalis	1.07527	1	0	0	0	0	0	0	0	0	0	0	0	0	0	0	0	0	0	0	0	0	0	0	0	0	0	0	0	0	0	0	0	0.000206239	0	0	0	0	0	0	0	0	0	0
Eukaryota	Chlorophyta-Chlorophyta_X	Mamiellophyceae	Dolichomastigales	Dolichomastigaceae	Dolichomastigaceae-B	1.07527	1	0	0	0	0	0	0	0	0	0	0	0	0	0	0	0	0	0	0	0	0	0	0	0	0	0	0	0	0	0	0	0	0.000946384	0	0	0	0	0	0	0	0	0	0
Eukaryota	Tubulinea-Tubulinea_X	Echinamoebida	Echinamoebida_X	Echinamoebidae	Echinamoeba	1.07527	1	0	0	0	0	0	0	0	0	0	0	0	0	0	0	0	0	0	0	0	0	0	0	0.00212267	0	0	0	0	0	0	0	0	0	0	0	0	0	0	0	0	0	0	0
Eukaryota	Streptophyta-Streptophyta_X	Klebsormidiophyceae	Klebsormidiophyceae_X	Klebsormidiophyceae_XX	Elakatothrix	1.07527	1	0	0	0	0	0	0	0	0	0	0	0	0	0	0	0	0	0	0	0	0	0	0	0	0	0	0	0	0	0	0	0	0	0	0	0	0	0	0	0	0	0	0
Eukaryota	Chlorophyta-Chlorophyta_X	Chlorophyceae	Sphaeropleales	Sphaeropleales_X	Enallax	1.07527	1	0	0	0	0	0	0	0	0	0	0	0	0	0	0	0	0	0	0	0	0	0	0	0	0	0	0	0	0	0	0	0	0	0	0	0	0	0	0	0	0	0	0
Eukaryota	Opisthokonta-Ichthyosporea	Ichthyophonida	Ichthyophonidae	Eccrinales	Enterobryus	1.07527	1	0	0	0	0	0	0	0	0	0	0	0	0	0	0	0	0	0	0.00117838	0	0	0	0	0	0	0	0	0	0	0	0	0	0	0	0	0	0	0	0	0	0	0	0
Eukaryota	Alveolata-Apicomplexa	Gregarinomorphea	Gregarinomorphea_X	Gregarinomorphea_XX	Enterocystis	1.07527	1	0	0	0	0	0	0	0	0	0	0	0	0	0	0	0	0	0	0	0	0	0	0	0	0	0	0	0	0	0	0	0	0	0	0	0	0	0	0	0	0	0	0
Eukaryota	Stramenopiles-Gyrista	Chrysophyceae	Ochromonadales	Ochromonadaceae	Epipyxis	1.07527	1	0	0	0	0	0	0	0	0	0	0	0	0	0	0	0	0	0	0	0	0	0	0	0	0	0	0	0	0	0	0	0	0	0	0	0	0	0	0	0	0	0	0
Eukaryota	Stramenopiles-Gyrista	Bacillariophyceae	Rhopalodiales	Rhopalodiaceae	Epithemia	1.07527	1	0	0	0	0	0	0	0	0	0	0	0	0	0	0	0	0	0	0	0	0	0	0	0	0	0	0	0	0	0	0	0	0	0	0	0	0	0	0	0	0	0	0
Eukaryota	Rhizaria-Cercozoa	Filosa-Imbricatea	Thaumatomonadida	Esquamulidae	Esquamula	1.07527	1	0	0	0	0	0	0	0	0	0	0	0	0	0	0	0	0	0	0	0	0	0	0	0	0	0	0	0	0	0	0	0	0	0.00296834	0	0	0	0	0	0	0	0	0
Eukaryota	Chlorophyta-Chlorophyta_X	Chlorophyceae	Chlamydomonadales	Chlamydomonadales_X	Ettlia	1.07527	1	0	0	0	0	0	0	0	0	0	0	0	0	0	0	0	0	0	0	0.000394329	0	0	0	0	0	0	0	0	0	0	0	0	0	0	0	0	0	0	0	0	0	0	0
Eukaryota	Streptophyta-Streptophyta_X	Zygnemophyceae	Zygnemophyceae_X	Zygnemophyceae_XX	Euastrum	1.07527	1	0	0	0	0	0	0	0	0	0	0	0	0	0	0	0	0	0	0	0	0	0	0	0	0	0	0	0	0	0	0	0	0	0	0	0	0	0	0	0	0	0	0
Eukaryota	Discoba-Euglenozoa	Diplonemea	Diplonemida	Eupelagonemidae	Eupelagonemidae_X	1.07527	1	0	0	0	0	0	0	0	0	0	0	0	0	0	0	0	0	0	0	0.000377966	0	0	0	0	0	0	0	0	0	0	0	0	0	0	0	0	0	0	0	0	0	0	0
Eukaryota	Alveolata-Ciliophora	Spirotrichea	Choreotrichida-Tintinnina	Eutintinnidae	Eutintinnus	1.07527	1	0	0	0	0	0	0	0	0	0	0	0	0	0	0	0	0	0	0	0	0	0	0	0	0	0	0	0	0	0	0	0	0	0	0	0	0	0	0	0	0	0	0
Eukaryota	Stramenopiles-Gyrista	Xanthophyceae	Xanthophyceae_X	Xanthophyceae_XX	Excentrochloris	1.07527	1	0	0	0	0	0	0	0	0	0	0	0	0	0	0	0	0	0	0	0	0	0	0	0	0	0	0	0	0	0	0	0	0	0	0	0	0	0	0	0	0	0	0
Eukaryota	Alveolata-Ciliophora	Oligohymenophorea	Scuticociliatia_2	Pleuronematida	Falcicyclidium	1.07527	1	0	0	0	0	0	0	0	0	0	0	0	0	0	0	0	0	0	0	0	0	0	0	0	0	0	0	0	0	0	0	0	0	0	0	0	0	0	0	0	0	0	0
Eukaryota	Cryptophyta-Cryptophyta_X	Cryptophyceae	Cryptomonadales	Cryptomonadales_X	Falcomonas	1.07527	1	0	0	0	0	0	0	0	0	0	0	0	0	0	0	0	0	0	0	0	0	0	0	0	0	0	0	0	0	0	0	0	0	0	0	0	0	0	0	0	0	0	0
Eukaryota	Tubulinea-Tubulinea_X	Elardia	Leptomyxida	Flabellulidae	Flabellulidae_X	1.07527	1	0	0	0	0	0	0	0	0	0	0	0	0	0	0	0	0	0	0	0	0	0	0	0	0	0	0	0	0	0	0	0	0	0	0	0	0	0	0	0	0.00651875	0	0
Eukaryota	Evosea-Evosea_X	Variosea	Flamellidae	Flamella-lineage	Flamella-lineage_X	1.07527	1	0	0	0	0	0	0	0	0	0	0	0	0	0	0	0	0	0	0	0	0	0	0	0	0	0	0	0	0	0	0	0	0	0	0	0	0	0	0	0	0	0	0
Eukaryota	Chlorophyta-Chlorophyta_X	Chlorophyceae	Chaetopeltidales	Chaetopeltidales_X	Floydiella	1.07527	1	0	0	0	0	0	0	0	0	0	0	0	0	0	0	0	0	0	0	0.00116335	0	0	0	0	0	0	0	0	0	0	0	0	0	0	0	0	0	0	0	0	0	0	0
Eukaryota	Stramenopiles-Gyrista	Bacillariophyceae	Fragilariales	Fragilariaceae	Fragilariforma	1.07527	1	0	0	0	0	0	0	0	0	0.000263726	0	0	0	0	0	0	0	0	0	0	0	0	0	0	0	0	0	0	0	0	0	0	0	0	0	0	0	0	0	0	0	0	0
Eukaryota	Stramenopiles-Gyrista	Bacillariophyceae	Naviculales	Amphipleuraceae	Frustulia	1.07527	1	0	0	0	0	0	0	0.00257098	0	0	0	0	0	0	0	0	0	0	0	0	0	0	0	0	0	0	0	0	0	0	0	0	0	0	0	0	0	0	0	0	0	0	0
Eukaryota	Rhodophyta-Rhodophyta_X	Bangiophyceae	Cyanidiales	Cyanidiales_X	Galdieria	1.07527	1	0	0	0	0	0	0	0	0	0	0	0	0	0	0	0	0	0	0	0	0	0	0	0	0	0	0	0	0	0	0	0	0	0	0	0	0	0	0	0	0	0	0
Eukaryota	Alveolata-Ciliophora	Spirotrichea	Hypotrichia	Oxytrichidae	Gastrostyla	1.07527	1	0	0	0.000373283	0	0	0	0	0	0	0	0	0	0	0	0	0	0	0	0	0	0	0	0	0	0	0	0	0	0	0	0	0	0	0	0	0	0	0	0	0	0	0
Eukaryota	Tubulinea-Tubulinea_X	Elardia	Euamoebida	Hartmannellidae	Glaeseria	1.07527	1	0	0	0	0	0	0	0	0	0	0	0	0	0	0	0	0	0	0	0	0	0	0	0	0	0	0	0	0	0	0	0	0	0	0	0	0	0	0	0	0	0	0
Eukaryota	Chlorophyta-Chlorophyta_X	Chlorophyceae	Chlamydomonadales	Chlamydomonadales_X	Gloeomonas	1.07527	1	0	0	0	0	0	0	0	0	0	0	0	0	0	0	0	0	0	0	0	0	0	0	0	0	0	0	0	0	0	0	0	0	0	0	0	0	0	0	0	0	0	0
Eukaryota	Chlorophyta-Chlorophyta_X	Ulvophyceae	Ulotrichales	Ulotrichales_X	Gomontia	1.07527	1	0	0	0	0	0	0	0	0	0	0	0	0	0	0	0	0	0	0	0	0	0	0	0	0	0	0	0	0	0	0	0	0	0	0	0	0	0	0	0	0	0	0
Eukaryota	Streptophyta-Streptophyta_X	Zygnemophyceae	Zygnemophyceae_X	Zygnemophyceae_XX	Gonatozygon	1.07527	1	0	0	0	0	0	0	0	0	0	0	0	0	0	0	0	0	0	0	0	0	0	0	0	0	0	0	0	0	0	0	0	0	0	0	0	0	0	0	0	0	0	0
Eukaryota	Alveolata-Ciliophora	Spirotrichea	Hypotrichia	Oxytrichidae	Gonostomum	1.07527	1	0.00111096	0	0	0	0	0	0	0	0	0	0	0	0	0	0	0	0	0	0	0	0	0	0	0	0	0	0	0	0	0	0	0	0	0	0	0	0	0	0	0	0	0
Eukaryota	Alveolata-Dinoflagellata	Dinophyceae	Gonyaulacales	Gonyaulacaceae	Gonyaulax	1.07527	1	0	0	0	0	0	0	0	0	0	0	0	0	0	0	0	0	0	0	0	0	0	0	0	0	0	0	0	0	0	0	0	0	0	0	0	0	0	0	0	0	0	0
Eukaryota	Alveolata-Apicomplexa	Coccidiomorphea	Eimeriida	Eimeriidae	Goussia2	1.07527	1	0	0	0	0	0	0	0	0	0	0	0	0	0	0	0	0	0	0	0	0	0	0	0	0	0	0	0	0	0	0	0	0	0	0	0	0	0	0	0	0	0	0
Eukaryota	Alveolata-Dinoflagellata	Dinophyceae	Gymnodiniales	Gymnodiniales_X	Grammatodinium	1.07527	1	0	0	0	0	0	0	0	0	0	0	0	0	0	0	0	0	0	0	0	0	0	0	0	0	0	0	0	0	0	0	0	0	0	0	0	0	0	0	0	0	0	0
Eukaryota	Alveolata-Apicomplexa	Gregarinomorphea	Gregarinomorphea_X_GRE1	Gregarinomorphea_X_GRE1_X	Gregarinomorphea_X_GRE1_XX	1.07527	1	0	0	0	0	0	0	0	0	0	0	0	0	0	0	0	0	0	0	0	0	0	0	0	0	0	0	0	0	0	0	0	0	0	0	0	0	0	0	0	0.00582032	0	0
Eukaryota	Alveolata-Apicomplexa	Gregarinomorphea	Gregarinomorphea_X_GRE7	Gregarinomorphea_X_GRE7_X	Gregarinomorphea_X_GRE7_XX	1.07527	1	0	0	0	0	0	0	0	0	0	0	0	0	0	0	0	0	0	0	0	0	0	0	0	0	0	0	0	0	0	0	0	0	0	0	0	0	0	0	0	0	0	0
Eukaryota	Stramenopiles-Gyrista	Peronosporomycetes	Peronosporomycetes_X	Haliphthorales	Haliphthoros	1.07527	1	0	0	0	0	0	0	0	0	0	0	0	0	0	0	0	0	0	0	0	0	0	0	0	0	0	0	0	0	0	0	0	0	0.00334462	0	0	0	0	0	0	0	0	0
Eukaryota	Stramenopiles-Gyrista	Phaeophyceae	Phaeophyceae_X	Phaeophyceae_XX	Halothrix	1.07527	1	0	0	0	0	0	0	0	0	0	0	0	0	0	0	0	0	0	0	0	0	0	0	0	0	0	0	0	0	0	0	0	0	0	0	0	0	0	0	0	0	0	0
Eukaryota	Chlorophyta-Chlorophyta_X	Trebouxiophyceae	Chlorellales	Chlorellales_X	Hegewaldia	1.07527	1	0	0	0	0	0	0	0	0	0	0	0	0	0	0	0	0	0	0	0	0	0	0	0	0	0	0	0	0	0	0	0	0	0	0	0	0	0	0	0	0	0	0
Eukaryota	Streptophyta-Streptophyta_X	Zygnemophyceae	Zygnemophyceae_X	Zygnemophyceae_XX	Heimansia	1.07527	1	0	0	0	0	0	0	0	0	0	0	0	0	0	0	0	0	0	0	0	0	0	0	0	0	0	0	0	0	0	0	0	0	0	0	0	0	0	0	0	0	0	0
Eukaryota	Alveolata-Apicomplexa	Gregarinomorphea	Eugregarinorida	Uradiphoridae	Heliospora2	1.07527	1	0	0	0	0	0	0	0	0	0	0	0	0	0	0	0	0	0	0	0	0	0	0	0	0	0	0	0	0	0	0	0	0	0	0	0	0	0	0	0	0	0	0
Eukaryota	Alveolata-Ciliophora	Spirotrichea	Hypotrichia	Oxytrichidae	Hemigastrostyla	1.07527	1	0	0	0	0	0	0	0	0	0	0	0	0	0	0	0	0	0	0	0	0	0	0	0	0	0	0	0	0	0	0	0	0.000401331	0	0	0	0	0	0	0	0	0	0
Eukaryota	Discoba-Euglenozoa	Diplonemea	Diplonemida	Hemistasiidae	Hemistasia	1.07527	1	0	0	0	0	0	0	0	0	0	0	0	0	0	0	0	0	0	0	0	0	0	0	0	0	0	0	0	0	0	0	0	0.000311766	0	0	0	0	0	0	0	0	0	0
Eukaryota	Alveolata-Ciliophora	Spirotrichea	Hypotrichia	Oxytrichidae	Hemiurosoma	1.07527	1	0	0	0	0	0	0	0	0	0	0	0	0	0	0	0	0	0	0	0	0	0	0	0	0	0	0	0	0	0	0	0	0	0	0	0	0	0	0	0	0	0	0
Eukaryota	Chlorophyta-Chlorophyta_X	Chlorophyceae	Chlamydomonadales	Chlamydomonadales_X	Heterochlamydomonas	1.07527	1	0	0	0	0	0	0	0	0	0	0	0	0	0	0	0	0	0	0	0.00036464	0	0	0	0	0	0	0	0	0	0	0	0	0	0	0	0	0	0	0	0	0	0	0
Eukaryota	Chlorophyta-Chlorophyta_X	Chlorophyceae	Chlamydomonadales	Chlamydomonadales_X	Heterotetracystis	1.07527	1	0	0	0	0	0	0	0	0	0	0	0	0	0	0	0	0	0	0	0.0103299	0	0	0	0	0	0	0	0	0	0	0	0	0	0	0	0	0	0	0	0	0	0	0
Eukaryota	Stramenopiles-Gyrista	Chrysophyceae	Hibberdiales	Hibberdiaceae	Hibberdia	1.07527	1	0	0	0	0	0	0	0	0	0	0	0	0	0	0	0	0	0	0	0	0	0	0	0	0	0	0	0	0	0	0	0	0	0	0	0	0	0	0	0	0	0	0
Eukaryota	Stramenopiles-Gyrista	Chrysophyceae	Hibberdiales	Hibberdiaceae	Hibberdiaceae_X	1.07527	1	0	0	0	0	0	0	0	0	0	0	0	0	0	0	0	0	0	0	0	0	0	0	0	0	0	0	0	0	0	0	0	0	0	0	0	0	0	0	0	0	0	0
Eukaryota	Metamonada-Fornicata	Carpediemonadea	Carpediemonadida	Carpediemonadidae	Hicanonectes	1.07527	1	0	0	0	0	0	0	0	0	0	0	0	0	0	0	0	0	0	0	0	0	0	0	0	0	0	0	0	0	0	0	0	0.000124707	0	0	0	0	0	0	0	0	0	0
Eukaryota	Chlorophyta-Chlorophyta_X	Trebouxiophyceae	Chlorellales	Chlorellales_X	Hindakia	1.07527	1	0	0	0	0	0	0	0	0	0	0	0	0	0	0	0	0	0	0.00812442	0	0	0	0	0	0	0	0	0	0	0	0	0	0	0	0	0	0	0	0	0	0	0	0
Eukaryota	Chlorophyta-Chlorophyta_X	Chlorophyceae	Chlamydomonadales	Chlamydomonadales_X	Hormotila	1.07527	1	0	0	0	0	0	0	0	0	0	0	0	0	0	0	0	0	0	0	0.00170138	0	0	0	0	0	0	0	0	0	0	0	0	0	0	0	0	0	0	0	0	0	0	0
Eukaryota	Haptophyta-Haptophyta_X	Prymnesiophyceae	Coccolithales	Hymenomonadaceae	Hymenomonas	1.07527	1	0	0	0.00118677	0	0	0	0	0	0	0	0	0	0	0	0	0	0	0	0	0	0	0	0	0	0	0	0	0	0	0	0	0	0	0	0	0	0	0	0	0	0	0
Eukaryota	Stramenopiles-Gyrista	Hyphochytriomyceta	Hyphochytriales	Hyphochytrydiales_X	Hyphochytrydiales_XX	1.07527	1	0	0	0	0	0	0	0	0	0	0	0	0	0	0	0	0	0	0	0	0	0	0	0	0	0	0	0	0	0	0	0	0	0	0	0	0	0	0	0	0	0	0
Eukaryota	Alveolata-Ciliophora	Spirotrichea	Hypotrichia	Hypotrichia_X	Hypotrichidium	1.07527	1	0	0	0	0	0	0	0	0	0	0	0	0	0	0	0	0	0	0	0	0	0	0	0	0	0	0	0	0	0	0	0	0	0	0	0	0	0	0	0	0	0	0
Eukaryota	Opisthokonta-Ichthyosporea	Ichthyophonida	Ichthyophonidae	Amoebidianae	Ichthyophonidae_Amoebidianae_X	1.07527	1	0	0	0	0	0	0	0	0	0	0	0	0	0	0	0	0	0	0	0	0	0	0	0	0	0	0	0	0	0	0	0	0	0	0	0	0	0	0	0	0	0	0
Eukaryota	Haptophyta-Haptophyta_X	Prymnesiophyceae	Coccolithales	Hymenomonadaceae	Jomonlithus	1.07527	1	0	0	0	0	0	0	0	0	0	0	0	0	0	0	0	0	0	0	0	0	0	0	0	0	0	0	0	0	0	0	0	0	0	0	0	0	0	0	0	0	0	0
Eukaryota	Alveolata-Dinoflagellata	Dinophyceae	Torodiniales	Torodiniaceae	Kapelodinium	1.07527	1	0	0	0	0	0	0	0	0	0	0	0	0	0	0	0	0	0	0	0	0	0	0	0	0	0	0	0	0	0	0	0	0	0	0	0	0	0	0	0	0	0	0
Eukaryota	Alveolata-Ciliophora	Litostomatea	Haptoria_5	Pleurostomatida	Kentrophyllidae	1.07527	1	0	0	0	0	0	0	0	0	0	0	0	0	0	0	0	0	0	0	0	0	0	0	0	0	0	0	0	0	0	0	0	0	0.00470727	0	0	0	0	0	0	0	0	0
Eukaryota	Cryptophyta-Cryptophyta_X	Cryptophyceae	Cryptomonadales	Cryptomonadales_X	Komma	1.07527	1	0	0	0	0	0	0	0	0	0	0	0	0	0	0	0	0	0	0	0	0	0	0	0	0	0	0	0	0	0	0	0	0	0	0	0	0	0	0	0	0	0	0
Eukaryota	Rhizaria-Cercozoa	Cercozoa_X	Cercozoa_XX	Cercozoa_XXX	Kraken	1.07527	1	0	0	0	0	0	0	0	0	0	0	0	0	0	0	0	0	0	0	0	0	0.00203714	0	0	0	0	0	0	0	0	0	0	0	0	0	0	0	0	0	0	0	0	0
Eukaryota	Alveolata-Dinoflagellata	Dinophyceae	Peridiniales	Kryptoperidiniaceae	Kryptoperidinium	1.07527	1	0	0	0	0	0	0	0	0	0	0	0	0	0	0	0	0	0	0	0	0	0	0	0	0	0	0	0	0	0	0	0	0	0	0	0	0	0.00189654	0	0	0	0	0
Eukaryota	Stramenopiles-Bigyra	Sagenista	Labyrinthulomycetes	Labyrinthulomycetes_LAB1/6/8	Labyrinthulomycetes_LAB1	1.07527	1	0	0	0	0	0	0	0	0	0	0	0	0	0	0	0	0	0	0	0	0	0	0	0	0	0	0	0	0	0	0	0	0	0	0	0	0	0	0	0	0	0	0
Eukaryota	Stramenopiles-Bigyra	Sagenista	Labyrinthulomycetes	Labyrinthulomycetes_LAB11	Labyrinthulomycetes_LAB11_X	1.07527	1	0	0	0	0	0	0	0	0	0	0	0	0	0	0	0	0	0	0	0	0	0	0	0	0	0	0	0	0	0	0	0	0	0	0	0	0	0	0	0	0	0	0
Eukaryota	Discoba-Euglenozoa	Diplonemea	Diplonemida	Diplonemidae	Lacrimia	1.07527	1	0	0	0	0	0	0	0	0	0	0	0	0	0	0	0	0	0	0	0	0	0	0	0	0	0	0	0	0	0	0	0	0	0	0	0	0	0	0	0	0	0	0
Eukaryota	Alveolata-Ciliophora	Litostomatea	Haptoria_6	Lacrymariidae	Lacrymariidae_X	1.07527	1	0	0	0	0	0.0038179	0	0	0	0	0	0	0	0	0	0	0	0	0	0	0	0	0	0	0	0	0	0	0	0	0	0	0	0	0	0	0	0	0	0	0	0	0
Eukaryota	Alveolata-Apicomplexa	Gregarinomorphea	Eugregarinorida	Gregarinidae	Leidyana2	1.07527	1	0	0	0	0	0	0	0	0	0	0	0	0	0	0	0	0	0	0	0	0	0	0	0	0	0	0	0	0	0	0	0	0	0	0	0	0	0	0	0	0	0	0
Eukaryota	Alveolata-Apicomplexa	Gregarinomorphea	Eugregarinorida	Gregarinidae	Leidyana3	1.07527	1	0	0	0	0	0	0	0	0	0	0	0	0	0	0	0	0	0	0	0	0	0	0	0	0	0	0	0	0	0	0	0	0	0	0	0	0	0	0	0	0	0	0
Eukaryota	Alveolata-Dinoflagellata	Dinophyceae	Gymnodiniales	Gymnodiniaceae	Lepidodinium	1.07527	1	0	0	0	0	0	0	0	0	0	0	0	0	0	0	0	0	0	0	0	0	0	0	0	0	0	0	0	0	0	0	0	0	0	0	0	0	0	0	0	0	0	0
Eukaryota	Kathablepharidacea-Kathablepharida	Kathablepharidea	Kathablepharidida	Kathablepharidida_X	Leucocryptos	1.07527	1	0	0	0	0	0	0	0	0	0	0	0	0	0	0	0	0	0	0	0	0	0	0	0	0	0	0	0	0	0	0	0	0	0	0	0	0	0	0.00243196	0	0	0	0
Eukaryota	Rhizaria-Cercozoa	Filosa-Granofilosea	Limnofilida	Limnofilidae	Limnofila	1.07527	1	0	0	0	0	0	0	0	0	0	0	0	0	0	0	0	0	0	0	0	0	0	0	0	0	0	0	0	0	0	0	0	0	0	0	0	0	0	0	0	0	0	0
Eukaryota	Alveolata-Ciliophora	Heterotrichea	Heterotrichea_X	Condylostomatidae	Linostomella	1.07527	1	0	0	0	0	0	0	0	0	0	0	0	0	0	0	0	0	0	0	0	0	0	0	0	0	0	0	0	0	0	0	0	0	0	0	0	0	0	0	0	0	0	0
Eukaryota	Alveolata-Ciliophora	Litostomatea	Haptoria_5	Pleurostomatida	Litonotus	1.07527	1	0	0	0	0	0	0	0	0	0	0	0	0	0	0	0	0	0	0	0	0	0	0	0	0	0	0	0	0	0	0	0	0	0.00638113	0	0	0	0	0	0	0	0	0
Eukaryota	Alveolata-Ciliophora	Karyorelictea	Karyorelictea_X	Loxodidae	Loxodes	1.07527	1	0	0	0	0	0	0	0	0	0	0	0	0	0	0	0	0	0	0	0	0	0	0	0	0	0	0	0	0	0	0	0	0	0	0	0	0	0	0	0	0	0	0
Eukaryota	Stramenopiles-Bigyra	Opalozoa	Opalozoa_X	MAST-12	MAST-12D	1.07527	1	0	0	0	0	0	0	0	0	0	0	0	0	0	0	0	0	0	0	0	0	0	0	0	0	0	0	0	0	0	0	0	0.000349148	0	0	0	0	0	0	0	0	0	0
Eukaryota	Stramenopiles-Bigyra	Sagenista	Sagenista_X	MAST-20	MAST-20_X	1.07527	1	0	0	0	0	0	0	0	0	0	0	0	0	0	0	0	0	0	0	0	0	0	0	0	0	0	0	0	0	0	0	0	0	0	0	0	0	0	0	0	0	0	0
Eukaryota	Stramenopiles-Gyrista	Gyrista_X	Gyrista_XX	MAST-2	MAST-2_X	1.07527	1	0	0	0	0	0	0	0	0	0	0	0	0	0	0	0	0	0	0	0	0	0	0	0	0	0	0	0	0	0.000557368	0	0	0	0	0	0	0	0	0	0	0	0	0
Eukaryota	Stramenopiles-Bigyra	Opalozoa	Nanomonadea	MAST-3	MAST-3A	1.07527	1	0	0	0	0	0	0	0	0	0	0	0	0	0	0	0	0	0	0	0	0	0	0	0	0	0	0	0	0	0	0	0	0.000174514	0	0	0	0	0	0	0	0	0	0
Eukaryota	Stramenopiles-Bigyra	Opalozoa	Nanomonadea	MAST-3	MAST-3F	1.07527	1	0	0	0	0	0	0	0	0	0	0	0	0	0	0	0	0	0	0	0	0	0	0	0	0	0	0	0	0	0	0	0	0	0	0	0	0	0	0.000345997	0	0	0	0
Eukaryota	Stramenopiles-Bigyra	Sagenista	Pseudophyllomitidae	MAST-6	MAST-6_X	1.07527	1	0	0	0	0	0	0	0	0	0	0	0	0	0	0	0	0	0	0	0	0	0	0	0	0	0	0	0	0	0	0	0	0	0	0	0	0	0	0	0	0	0	0
Eukaryota	Stramenopiles-Bigyra	Sagenista	Sagenista_X	MAST-7	MAST-7A	1.07527	1	0	0	0	0	0	0	0	0	0	0	0	0	0	0	0	0	0	0	0	0	0	0	0	0	0	0	0	0	0	0	0.00154597	0	0	0	0	0	0	0	0	0	0	0
Eukaryota	Chlorophyta-Chlorophyta_X	Trebouxiophyceae	Chlorellales	Chlorellales_X	Makinoella	1.07527	1	0	0	0	0	0	0	0	0	0	0	0	0	0	0	0	0	0	0	0	0	0	0	0	0	0	0	0	0	0	0	0	0	0	0	0	0	0	0	0	0	0	0
Eukaryota	Alveolata-Ciliophora	Oligohymenophorea	Scuticociliatia_1	Philasterida	Mesanophrys	1.07527	1	0	0	0	0	0	0	0	0	0	0	0	0	0	0	0	0	0	0	0	0	0	0	0	0	0	0	0	0	0	0	0	0.000399061	0	0	0	0	0	0	0	0	0	0
Eukaryota	Alveolata-Ciliophora	Oligohymenophorea	Astomatia	Astomatida	Metaradiophrya	1.07527	1	0	0	0	0	0	0	0	0	0	0	0	0	0	0	0	0	0	0	0	0	0	0	0	0	0	0	0	0	0	0	0	0	0	0	0	0	0	0	0	0	0	0
Eukaryota	Alveolata-Ciliophora	Spirotrichea	Hypotrichia	Oxytrichidae	Metasterkiella	1.07527	1	0	0	0	0	0	0	0	0	0	0	0	0	0	0	0	0	0	0	0.000707946	0	0	0	0	0	0	0	0	0	0	0	0	0	0	0	0	0	0	0	0	0	0	0
Eukaryota	Alveolata-Ciliophora	Armophorea	Armophorea_X	Metopidae	Metopus_1	1.07527	1	0	0	0	0	0	0	0	0	0	0	0	0	0	0	0	0	0	0	0	0	0	0	0	0	0	0	0	0	0	0	0	0	0	0	0	0	0	0	0	0	0	0
Eukaryota	Alveolata-Ciliophora	Colpodea	Colpodea_X	Cyrtolophosidida	Microdiaphanosoma	1.07527	1	0	0	0	0	0	0	0	0	0	0	0	0	0	0	0	0	0	0	0.000589946	0	0	0	0	0	0	0	0	0	0	0	0	0	0	0	0	0	0	0	0	0	0	0
Eukaryota	Chlorophyta-Chlorophyta_X	Mamiellophyceae	Monomastigales	Monomastigaceae	Monomastigaceae-A	1.07527	1	0	0	0	0	0	0	0	0	0	0	0	0	0	0	0	0	0	0	0	0	0	0	0	0	0	0	0	0	0	0	0	0	0	0	0	0	0	0	0	0	0	0
Eukaryota	Chlorophyta-Chlorophyta_X	Mamiellophyceae	Monomastigales	Monomastigaceae	Monomastigaceae_X	1.07527	1	0	0	0	0	0	0	0	0	0	0	0	0	0	0	0	0	0.000613842	0	0	0	0	0	0	0	0	0	0	0	0	0	0	0	0	0	0	0	0	0	0	0	0	0
Eukaryota	Chlorophyta-Chlorophyta_X	Trebouxiophyceae	Chlorellales	Chlorellales_X	Muriella	1.07527	1	0	0	0	0	0	0	0	0	0	0	0	0	0	0	0	0	0	0	0	0	0	0	0	0	0	0	0	0	0	0	0	0	0	0	0	0	0	0	0	0	0	0
Eukaryota	Discosea-Discosea_X	Flabellinia	Flabellinia_X	LKM74-lineage	Mycamoeba	1.07527	1	0	0	0	0	0	0	0	0	0	0	0	0	0	0	0	0	0	0	0	0	0	0	0	0	0	0	0	0	0	0	0	0	0	0	0	0	0	0	0	0	0	0
Eukaryota	Streptophyta-Streptophyta_X	Embryophyceae	Embryophyceae_X	Embryophyceae_XX	Myriophyllum	1.07527	1	0	0	0	0	0	0	0	0	0	0	0	0	0	0.00162507	0	0	0	0	0	0	0	0	0	0	0	0	0	0	0	0	0	0	0	0	0	0	0	0	0	0	0	0
Eukaryota	Alveolata-Ciliophora	Nassophorea	Nassophorea_X	Nassulida	Nassula	1.07527	1	0	0	0	0	0	0	0	0	0	0	0	0	0	0	0	0	0	0	0	0	0	0	0	0	0	0	0	0	0	0	0	0	0	0	0	0	0	0	0	0	0	0
Eukaryota	Alveolata-Ciliophora	Nassophorea	Nassophorea_X	Nassulida	Nassulida_X	1.07527	1	0	0	0	0	0	0	0	0	0	0	0	0	0	0	0	0	0	0	0	0	0	0	0	0	0	0	0	0	0	0	0	0	0	0	0	0	0	0	0	0	0	0
Eukaryota	Chlorophyta-Chlorophyta_X	Trebouxiophyceae	Chlorellales	Chlorellales_X	Neglectella	1.07527	1	0	0	0	0	0	0	0	0	0	0	0	0	0	0	0	0	0	0	0	0	0	0	0	0	0	0	0	0	0	0	0	0	0	0	0	0	0	0	0	0	0	0
Eukaryota	Chlorophyta-Chlorophyta_X	Chlorophyceae	Sphaeropleales	Sphaeropleales_X	Nephrochlamys	1.07527	1	0	0	0	0	0	0	0	0	0.00459284	0	0	0	0	0	0	0	0	0	0	0	0	0	0	0	0	0	0	0	0	0	0	0	0	0	0	0	0	0	0	0	0	0
Eukaryota	Tubulinea-Tubulinea_X	Elardia	Euamoebida	Nolandellidae	Nolandella	1.07527	1	0	0	0	0	0	0	0	0	0	0	0	0	0	0	0	0	0	0	0	0	0	0	0	0	0	0	0	0	0	0	0	0	0	0	0	0	0	0	0	0	0	0
Eukaryota	Rhizaria-Cercozoa	Filosa-Granofilosea	Cryptofilida	Novel-Gran-1	Novel-Gran-1_X	1.07527	1	0	0	0	0	0	0	0	0	0	0	0	0	0	0	0	0	0	0	0	0	0	0	0	0	0	0	0	0	0	0	0	0	0	0.00272562	0	0	0	0	0	0	0	0
Eukaryota	Rhizaria-Cercozoa	Filosa-Granofilosea	Cryptofilida	Novel-Gran-2	Novel-Gran-2_X	1.07527	1	0	0	0	0	0	0	0	0	0	0	0	0	0	0	0	0	0	0	0	0	0	0	0	0	0	0	0	0	0	0	0	0	0	0	0	0	0	0	0	0	0	0
Eukaryota	Rhizaria-Cercozoa	Filosa-Granofilosea	Filosa-Granofilosea_X	Novel-Gran-5	Novel-Gran-5_X	1.07527	1	0	0	0	0	0	0	0	0	0	0	0	0	0	0	0	0	0	0	0	0	0	0	0	0	0	0	0	0	0	0	0	0	0	0	0	0	0	0	0	0	0	0
Eukaryota	Rhizaria-Cercozoa	Filosa-Granofilosea	Filosa-Granofilosea_X	Novel-Gran-6	Novel-Gran-6_X	1.07527	1	0	0	0	0	0	0	0.000583664	0	0	0	0	0	0	0	0	0	0	0	0	0	0	0	0	0	0	0	0	0	0	0	0	0	0	0	0	0	0	0	0	0	0	0
Eukaryota	Rhizaria-Cercozoa	Filosa-Imbricatea	Variglissida	Nudifilidae	Nudifila	1.07527	1	0	0	0	0	0	0	0	0	0	0	0	0	0	0	0	0	0	0	0	0	0	0	0	0	0	0	0	0	0	0	0	0	0	0	0	0	0	0	0	0	0	0
Eukaryota	Alveolata-Ciliophora	Oligohymenophorea	Peritrichia_2	Operculariidae	OLIGO1	1.07527	1	0	0	0	0	0	0	0	0	0	0	0	0	0	0	0	0	0	0	0	0	0	0	0	0	0	0	0	0	0	0	0	0	0	0	0	0	0	0	0	0	0	0
Eukaryota	Alveolata-Ciliophora	Nassophorea	Nassophorea_X	Nassulida	Obertrumia	1.07527	1	0	0	0	0	0	0	0	0	0	0	0	0	0	0	0	0	0	0	0	0	0	0	0	0	0	0	0	0	0	0	0	0	0	0	0	0	0	0	0	0	0	0
Eukaryota	Stramenopiles-Gyrista	Chrysophyceae	Ochromonadales	Ochromonadales_clade-V	Ochromonadales_clade-V_X	1.07527	1	0	0	0	0	0	0	0	0	0	0	0	0	0	0	0	0	0	0	0	0	0	0	0	0	0	0	0	0	0	0	0	0	0	0	0	0	0	0	0	0	0	0
Eukaryota	Haptophyta-Haptophyta_X	Prymnesiophyceae	Coccolithales	Hymenomonadaceae	Ochrosphaera	1.07527	1	0	0	0.000260353	0	0	0	0	0	0	0	0	0	0	0	0	0	0	0	0	0	0	0	0	0	0	0	0	0	0	0	0	0	0	0	0	0	0	0	0	0	0	0
Eukaryota	Stramenopiles-Gyrista	Mediophyceae	Eupodiscales	Odontellaceae	Odontella	1.07527	1	0	0	0	0	0	0	0	0	0	0	0	0	0	0	0	0	0	0	0	0	0	0	0	0	0	0	0	0	0	0	0	0	0	0	0	0.000915121	0	0	0	0	0	0
Eukaryota	Chlorophyta-Chlorophyta_X	Chlorophyceae	Chlamydomonadales	Chlamydomonadales_X	Oophila	1.07527	1	0	0	0	0	0	0	0	0	0	0	0	0	0	0	0	0	0	0	0.0010575	0	0	0	0	0	0	0	0	0	0	0	0	0	0	0	0	0	0	0	0	0	0	0
Eukaryota	Alveolata-Ciliophora	Oligohymenophorea	Peritrichia_2	Operculariidae	Operculariidae_X	1.07527	1	0	0	0	0	0	0	0	0	0	0	0	0	0	0	0	0	0	0	0	0	0	0	0	0	0	0	0	0	0	0	0	0	0	0	0	0	0	0	0	0	0	0
Eukaryota	Alveolata-Ciliophora	Oligohymenophorea	Peritrichia_2	Sessilida	Opisthonecta	1.07527	1	0	0	0	0	0	0	0	0	0	0	0	0	0	0	0	0	0	0	0	0	0	0	0	0	0	0	0	0	0	0	0	0	0	0	0	0	0	0	0	0	0	0
Eukaryota	Alveolata-Ciliophora	Spirotrichea	Hypotrichia	Oxytrichidae	Orthamphisiella	1.07527	1	0	0	0	0	0	0	0	0	0	0	0	0	0	0	0	0	0	0	0	0	0	0	0	0	0	0	0	0	0	0	0	0	0.00297449	0	0	0	0	0	0	0	0	0
Eukaryota	Stramenopiles-Gyrista	Peronosporomycetes	Peronosporomycetes_X	Peronosporales	Ovatisporangium	1.07527	1	0	0	0	0	0	0	0	0	0	0	0	0	0	0	0	0	0	0	0	0	0	0	0	0	0	0	0	0	0	0	0	0	0	0	0	0	0	0	0	0	0	0
Eukaryota	Alveolata-Ciliophora	Phyllopharyngea	Suctoria	PHYLL_3	PHYLL_3_X	1.07527	1	0	0	0	0	0	0	0	0	0	0	0	0	0	0	0	0	0	0	0	0	0	0	0	0	0	0	0	0	0	0	0	0	0	0	0	0	0	0	0	0	0	0
Eukaryota	Chlorophyta-Chlorophyta_X	Trebouxiophyceae	Prasiolales	Prasiolales_X	Pabia	1.07527	1	0	0	0	0	0	0	0	0	0	0	0	0	0	0	0	0	0	0	0.000324631	0	0	0	0	0	0	0	0	0	0	0	0	0	0	0	0	0	0	0	0	0	0	0
Eukaryota	Alveolata-Dinoflagellata	Dinophyceae	Peridiniales	Peridiniopsidaceae	Palatinus	1.07527	1	0	0	0	0	0	0	0	0	0	0	0	0	0	0	0	0	0	0	0	0	0	0	0	0	0	0	0	0	0	0	0	0	0	0	0	0	0	0	0	0	0	0
Eukaryota	Chlorophyta-Chlorophyta_X	Chlorophyceae	Chlamydomonadales	Chlamydomonadales_X	Palmellopsis	1.07527	1	0	0	0	0	0	0	0	0	0	0	0	0	0	0	0	0	0	0	0.000377231	0	0	0	0	0	0	0	0	0	0	0	0	0	0	0	0	0	0	0	0	0	0	0
Eukaryota	Rhizaria-Cercozoa	Filosa-Sarcomonadea	Pansomonadida	Pansomonadida_X	Pansomonadida_XX	1.07527	1	0	0	0	0	0	0	0	0	0	0	0	0	0	0	0	0	0	0	0	0	0	0	0	0	0	0	0	0	0	0	0	0	0	0	0	0	0	0	0	0	0	0
Eukaryota	Alveolata-Ciliophora	Spirotrichea	Hypotrichia	Oxytrichidae	Parabistichella	1.07527	1	0	0	0	0	0	0	0	0	0	0	0	0	0	0	0	0	0	0	0.000657042	0	0	0	0	0	0	0	0	0	0	0	0	0	0	0	0	0	0	0	0	0	0	0
Eukaryota	Rhizaria-Cercozoa	Endomyxa-Ascetosporea	Paradinida	Paradinidae	Paradinidae_X	1.07527	1	0	0	0	0	0	0	0	0	0	0	0	0	0	0	0	0	0	0	0	0	0	0	0	0	0	0	0	0	0	0	0	0.000174589	0	0	0	0	0	0	0	0	0	0
Eukaryota	Alveolata-Dinoflagellata	Dinophyceae	Gymnodiniales	Gymnodiniaceae	Paragymnodinium	1.07527	1	0	0	0	0	0	0	0	0	0	0	0	0	0	0	0	0	0	0	0	0	0	0	0	0	0	0	0	0	0	0	0	0	0	0	0	0	0.000409548	0	0	0	0	0
Eukaryota	Stramenopiles-Gyrista	Coscinodiscophyceae	Paraliales	Paraliaceae	Paralia	1.07527	1	0	0	0	0	0	0	0	0	0	0	0	0	0	0	0	0	0	0	0	0	0	0	0	0	0	0	0	0	0.000332829	0	0	0	0	0	0	0	0	0	0	0	0	0
Eukaryota	Alveolata-Ciliophora	Spirotrichea	Oligotrichida	Strombidiidae	Parallelostrombidium	1.07527	1	0	0	0	0	0	0	0	0	0	0	0	0	0	0	0	0	0	0	0	0	0	0	0	0	0	0	0	0	0	0	0	0	0	0	0	0	0	0	0	0	0	0
Eukaryota	Opisthokonta-Ichthyosporea	Ichthyophonida	Ichthyophonidae	Amoebidianae	Paramoebidium	1.07527	1	0	0	0	0	0	0	0	0	0	0	0	0	0	0	0	0	0	0	0	0	0	0	0	0	0	0	0	0	0	0	0	0	0	0	0	0	0	0	0	0	0	0
Eukaryota	Alveolata-Perkinsea	Perkinsida	Perkinsida_X	Pararosariidae	Pararosarium	1.07527	1	0	0	0	0	0	0	0	0	0	0	0	0	0	0	0	0	0	0	0	0	0	0	0	0	0	0	0	0	0	0	0	0	0	0	0	0	0	0	0	0	0	0
Eukaryota	Alveolata-Ciliophora	Oligohymenophorea	Scuticociliatia_1	Philasterida	Parauronema	1.07527	1	0	0	0	0	0	0	0	0	0	0	0	0	0	0	0	0	0	0	0	0	0	0	0	0	0	0	0	0	0	0	0	0	0	0	0	0	0	0	0	0	0	0
Eukaryota	Chlorophyta-Chlorophyta_X	Trebouxiophyceae	Chlorellales	Chlorellales_X	Parietochloris	1.07527	1	0	0	0	0	0	0	0	0	0	0	0	0	0	0	0	0	0	0	0.000880593	0	0	0	0	0	0	0	0	0	0	0	0	0	0	0	0	0	0	0	0	0	0	0
Eukaryota	Stramenopiles-Gyrista	Bolidophyceae	Parmales	Parmales_env_2	Parmales_env_2_X	1.07527	1	0	0	0	0	0	0	0	0	0	0	0	0	0	0	0	0	0	0	0	0	0	0	0	0	0	0	0	0	0	0	0.0024846	0	0	0	0	0	0	0	0	0	0	0
Eukaryota	Stramenopiles-Gyrista	Bolidophyceae	Parmales	Parmales_env_3	Parmales_env_3_X	1.07527	1	0	0	0	0	0	0	0	0	0	0	0	0	0	0	0	0	0	0	0	0	0	0	0	0	0	0	0	0	0	0	0	0	0	0	0	0	0	0.000384441	0	0	0	0
Eukaryota	Chlorophyta-Chlorophyta_X	Pedinophyceae	Pedinomonadales	Pedinomonadaceae	Pedinomonas	1.07527	1	0	0	0.000684367	0	0	0	0	0	0	0	0	0	0	0	0	0	0	0	0	0	0	0	0	0	0	0	0	0	0	0	0	0	0	0	0	0	0	0	0	0	0	0
Eukaryota	Alveolata-Ciliophora	Prostomatea_3	Prostomatea_3_X	Holophryidae	Pelagothrix	1.07527	1	0	0	0	0	0	0	0	0	0	0	0	0	0	0	0	0	0	0	0	0	0	0	0	0	0	0	0	0	0	0	0	0	0	0	0	0	0	0	0	0	0	0
Eukaryota	Discosea-Discosea_X	Centramoebia	Pellitida	Endostelium-lineage	Pellita	1.07527	1	0	0	0	0	0	0	0	0	0	0	0	0	0	0	0	0	0	0	0	0	0	0	0	0	0	0	0	0	0	0	0	0	0	0	0	0	0	0	0	0	0	0
Eukaryota	Alveolata-Dinoflagellata	Dinophyceae	Gymnodiniales	Gymnodiniaceae	Pellucidodinium	1.07527	1	0	0	0	0	0	0	0	0	0	0	0	0	0	0	0	0	0	0	0	0	0	0	0	0	0	0	0	0	0	0	0	0	0	0	0	0	0	0	0	0	0	0
Eukaryota	Rhizaria-Cercozoa	Filosa-Imbricatea	Thaumatomonadida	Thaumatomonadida_X	Penardeugenia	1.07527	1	0	0	0	0	0	0	0	0	0	0	0	0	0	0	0	0	0	0	0	0	0	0	0	0	0	0	0	0	0	0	0	0	0	0	0	0	0	0	0	0	0	0
Eukaryota	Discoba-Euglenozoa	Euglenida	Euglenida_X	Peranemidae	Peranema	1.07527	1	0	0	0.000499026	0	0	0	0	0	0	0	0	0	0	0	0	0	0	0	0	0	0	0	0	0	0	0	0	0	0	0	0	0	0	0	0	0	0	0	0	0	0	0
Eukaryota	Discoba-Euglenozoa	Kinetoplastea	Prokinetoplastida	Ichthyobodonidae	Perkinsela	1.07527	1	0	0	0	0	0	0	0	0	0	0	0	0	0	0	0	0	0	0	0	0	0	0	0	0	0	0	0	0	0	0	0	0	0	0	0	0	0	0	0	0	0	0
Eukaryota	Stramenopiles-Gyrista	Xanthophyceae	Xanthophyceae_X	Xanthophyceae_XX	Phaeobotrys	1.07527	1	0	0	0	0	0	0	0	0	0	0	0	0	0	0	0	0	0	0	0.00024178	0	0	0	0	0	0	0	0	0	0	0	0	0	0	0	0	0	0	0	0	0	0	0
Eukaryota	Alveolata-Ciliophora	Litostomatea	Haptoria_6	Lacrymariidae	Phialina	1.07527	1	0	0	0	0	0	0	0	0	0	0	0	0	0	0	0	0	0	0	0	0	0	0	0	0	0	0	0	0	0	0	0	0	0	0	0	0	0	0	0	0	0	0
Eukaryota	Alveolata-Ciliophora	Phyllopharyngea	Phyllopharyngea_X	Phyllopharyngea_XX	Phyllopharyngea_XXX	1.07527	1	0	0	0	0	0	0	0	0	0	0	0	0	0	0	0	0	0	0	0	0	0	0	0	0	0	0	0	0	0	0	0	0	0	0	0	0	0	0	0	0	0	0
Eukaryota	Picozoa-Picozoa_X	Picomonadea	Picomonadida	Picomonadidae	Picomonas	1.07527	1	0	0	0	0	0	0	0	0	0	0	0	0	0	0	0	0	0	0	0	0	0	0	0	0	0	0	0	0	0	0	0.00147872	0	0	0	0	0	0	0	0	0	0	0
Eukaryota	Streptophyta-Streptophyta_X	Embryophyceae	Embryophyceae_X	Embryophyceae_XX	Pinus	1.07527	1	0	0	0	0	0	0	0	0	0	0	0	0	0	0	0	0	0	0	0	0	0	0	0	0	0	0	0	0	0	0	0.0112083	0	0	0	0	0	0	0	0	0	0	0
Eukaryota	Alveolata-Apicomplexa	Coccidiomorphea	Piroplasmorida	Piroplasmorida5	Piroplasmorida5_X	1.07527	1	0	0	0	0	0	0	0	0	0	0	0	0	0	0	0	0	0	0	0	0	0	0	0	0	0	0	0	0	0	0	0	0	0	0	0	0	0	0	0	0	0	0
Eukaryota	Rhizaria-Cercozoa	Endomyxa-Phytomyxea	Plasmodiophorida	Plasmodiophoridae	Plasmodiophora	1.07527	1	0	0	0	0	0	0	0	0	0	0	0	0	0	0	0	0	0	0	0.000325097	0	0	0	0	0	0	0	0	0	0	0	0	0	0	0	0	0	0	0	0	0	0	0
Eukaryota	Rhizaria-Cercozoa	Endomyxa	Vampyrellida	Leptophryidae	Platyreta	1.07527	1	0	0	0	0	0	0	0	0	0	0	0	0	0	0	0	0	0	0	0	0	0	0	0	0	0	0	0	0	0	0	0	0	0	0	0	0	0	0	0	0	0	0
Eukaryota	Stramenopiles-Gyrista	Xanthophyceae	Xanthophyceae_X	Xanthophyceae_XX	Pleurochloris	1.07527	1	0	0	0	0	0	0	0	0	0	0	0	0	0	0	0	0	0	0	0.000559095	0	0	0	0	0	0	0	0	0	0	0	0	0	0	0	0	0	0	0	0	0	0	0
Eukaryota	Streptophyta-Streptophyta_X	Embryophyceae	Embryophyceae_X	Embryophyceae_XX	Pogoniopsis	1.07527	1	0	0	0	0	0	0	0	0	0	0	0	0	0	0	0	0	0	0	0	0	0	0	0	0	0	0	0	0	0	0	0	0	0	0	0	0	0	0	0	0	0	0
Eukaryota	Rhizaria-Cercozoa	Endomyxa-Phytomyxea	Plasmodiophorida	Polymyxa-lineage	Polymyxa-lineage_X	1.07527	1	0	0	0	0	0	0	0	0	0	0	0	0	0	0	0	0	0	0	0	0	0	0	0	0	0	0	0	0	0	0	0	0	0	0	0	0	0	0	0	0	0	0
Eukaryota	Chlorophyta-Chlorophyta_X	Chlorophyceae	Chlamydomonadales	Chlamydomonadales_X	Polytoma	1.07527	1	0	0	0	0	0	0	0	0	0	0	0	0	0	0	0	0	0	0	0	0	0	0	0	0	0	0	0	0	0	0	0	0	0	0	0	0	0	0	0	0	0	0
Eukaryota	Streptophyta-Streptophyta_X	Embryophyceae	Embryophyceae_X	Embryophyceae_XX	Populus	1.07527	1	0	0	0	0	0	0	0	0	0	0	0	0	0	0	0	0	0	0	0	0	0	0	0	0	0	0	0	0	0	0	0	0	0	0	0	0	0	0	0	0	0	0
Eukaryota	Alveolata-Ciliophora	Oligohymenophorea	Scuticociliatia_1	Philasterida	Porpostoma	1.07527	1	0	0	0	0	0	0	0	0	0	0	0	0	0	0	0	0	0	0	0	0	0	0	0	0	0	0	0	0	0	0	0	0.000274355	0	0	0	0	0	0	0	0	0	0
Eukaryota	Stramenopiles-Gyrista	Chrysophyceae	Ochromonadales	Ochromonadaceae	Poterioochromonas	1.07527	1	0	0	0	0	0	0	0	0	0	0	0	0	0	0	0	0	0	0	0	0	0	0	0	0	0	0	0	0	0	0	0	0	0	0	0	0	0	0	0	0	0	0
Eukaryota	Stramenopiles-Gyrista	Chrysophyceae	Ochromonadales	Ochromonadaceae	Poteriospumella	1.07527	1	0	0	0	0	0	0	0	0	0	0	0	0	0	0	0	0	0	0	0	0	0	0	0	0	0	0	0	0	0	0	0	0	0	0	0	0	0	0	0	0	0	0
Eukaryota	Chlorophyta-Chlorophyta_X	Trebouxiophyceae	Prasiolales	Prasiolales_X	Prasiola	1.07527	1	0	0	0	0	0	0	0	0	0	0	0	0	0	0	0	0	0	0	0.000253974	0	0	0	0	0	0	0	0	0	0	0	0	0	0	0	0	0	0	0	0	0	0	0
Eukaryota	Chlorophyta-Chlorophyta_X	Trebouxiophyceae	Prasiolales	Prasiolales_X	Prasiolales_XX	1.07527	1	0	0	0	0	0	0	0	0	0	0	0	0	0	0	0	0	0	0	0.000306845	0	0	0	0	0	0	0	0	0	0	0	0	0	0	0	0	0	0	0	0	0	0	0
Eukaryota	Rhizaria-Cercozoa	Filosa-Sarcomonadea	Glissomonadida	Proleptomonadidae	Proleptomonas	1.07527	1	0	0	0	0	0	0	0	0	0	0	0	0	0	0	0	0	0	0	0	0	0.00143895	0	0	0	0	0	0	0	0	0	0	0	0	0	0	0	0	0	0	0	0	0
Eukaryota	Alveolata-Ciliophora	Spirotrichea	Hypotrichia	Oxytrichidae	Protogastrostyla	1.07527	1	0	0	0	0	0	0	0	0	0	0	0	0	0	0	0	0	0	0	0	0	0	0	0	0	0	0	0	0	0	0	0	0	0	0	0	0	0	0	0	0	0	0
Eukaryota	Alveolata-Dinoflagellata	Dinophyceae	Peridiniales	Protoperidiniaceae	Protoperidinium	1.07527	1	0	0	0	0	0	0	0	0	0	0	0	0	0	0	0	0	0	0	0	0	0	0	0	0	0	0	0	0	0	0	0	0	0	0	0	0	0	0	0	0	0	0
Eukaryota	Chlorophyta-Chlorophyta_X	Ulvophyceae	Ulotrichales	Ulotrichales_X	Pseudendoclonium	1.07527	1	0	0	0	0	0	0	0	0	0	0	0	0	0	0	0	0	0	0	0.00104323	0	0	0	0	0	0	0	0	0	0	0	0	0	0	0	0	0	0	0	0	0	0	0
Eukaryota	Stramenopiles-Gyrista	Bacillariophyceae	Bacillariales	Bacillariaceae	Pseudo-nitzschia	1.07527	1	0	0	0	0	0	0	0	0	0	0	0	0	0	0	0	0	0	0	0	0	0	0	0	0	0	0	0	0	0	0	0	0	0	0	0	0	0	0	0	0	0	0
Eukaryota	Alveolata-Ciliophora	Spirotrichea	Euplotia	Pseudoamphisiellidae	Pseudoamphisiella	1.07527	1	0	0	0	0	0	0	0	0	0	0	0	0	0	0	0	0	0	0	0	0	0	0	0	0	0	0	0	0	0	0	0	0	0	0	0	0	0	0	0	0	0	0
Eukaryota	Stramenopiles-Gyrista	Eustigmatophyceae	Eustigmatophyceae_X	Eustigmatophyceae_XX	Pseudocharaciopsis	1.07527	1	0	0	0	0	0	0	0	0	0	0	0	0	0	0.00313788	0	0	0	0	0	0	0	0	0	0	0	0	0	0	0	0	0	0	0	0	0	0	0	0	0	0	0	0
Eukaryota	Chlorophyta-Chlorophyta_X	Trebouxiophyceae	Prasiolales	Prasiolales_X	Pseudochlorella	1.07527	1	0	0	0	0	0	0	0	0	0	0	0	0	0	0	0	0	0	0	0.000239399	0	0	0	0	0	0	0	0	0	0	0	0	0	0	0	0	0	0	0	0	0	0	0
Eukaryota	Chlorophyta-Chlorophyta_X	Chlorophyceae	Sphaeropleales	Sphaeropleales_X	Pseudodidymocystis	1.07527	1	0	0	0	0	0	0	0	0	0	0	0	0	0	0	0	0	0	0	0	0	0	0	0	0	0	0	0	0	0	0	0	0	0	0	0	0	0	0	0	0	0	0
Eukaryota	Alveolata-Ciliophora	Spirotrichea	Euplotia	Uronychiidae	Pseudodiophrys	1.07527	1	0	0	0	0	0	0	0	0	0	0	0	0	0	0	0	0	0	0	0	0	0	0	0	0	0	0	0	0	0	0	0	0	0.00136005	0	0	0	0	0	0	0	0	0
Eukaryota	Alveolata-Ciliophora	Spirotrichea	Hypotrichia	Hypotrichia_X	Pseudogastrostyla	1.07527	1	0.00118662	0	0	0	0	0	0	0	0	0	0	0	0	0	0	0	0	0	0	0	0	0	0	0	0	0	0	0	0	0	0	0	0	0	0	0	0	0	0	0	0	0
Eukaryota	Stramenopiles-Gyrista	Bacillariophyceae	Naviculales	Naviculaceae	Pseudogomphonema	1.07527	1	0	0	0	0	0	0	0.000486326	0	0	0	0	0	0	0	0	0	0	0	0	0	0	0	0	0	0	0	0	0	0	0	0	0	0	0	0	0	0	0	0	0	0	0
Eukaryota	Alveolata-Ciliophora	Litostomatea	Litostomatea_X	Litostomatea_XX	Pseudoholophrya	1.07527	1	0	0	0	0.00088506	0	0	0	0	0	0	0	0	0	0	0	0	0	0	0	0	0	0	0	0	0	0	0	0	0	0	0	0	0	0	0	0	0	0	0	0	0	0
Eukaryota	Alveolata-Ciliophora	Nassophorea	Nassophorea_X	Pseudomicrothoracidae	Pseudomicrothorax	1.07527	1	0	0	0	0	0	0	0	0	0	0	0	0	0	0	0	0	0	0	0	0	0	0	0	0	0	0	0	0	0	0	0	0	0	0	0	0	0	0	0	0	0	0
Eukaryota	Alveolata-Ciliophora	Litostomatea	Rhynchostomatia	Dileptidae	Pseudomonilicaryon	1.07527	1	0	0	0	0	0	0	0	0	0	0	0	0	0	0	0	0	0	0	0	0	0	0.0141408	0	0	0	0	0	0	0	0	0	0	0	0	0	0	0	0	0	0	0	0
Eukaryota	Alveolata-Ciliophora	Oligohymenophorea	Peritrichia_2	Sessilida	Pseudovorticella	1.07527	1	0	0	0	0	0	0	0	0	0	0	0	0	0	0	0	0	0	0	0	0	0	0	0	0	0	0	0	0	0	0	0	0	0	0	0	0	0	0	0	0	0	0
Eukaryota	Opisthokonta-Ichthyosporea	Ichthyophonida	Psorospermidae	Psorospermidae_X	Psorospermium	1.07527	1	0	0	0	0	0	0	0	0	0	0	0	0	0	0	0	0	0	0	0.000840975	0	0	0	0	0	0	0	0	0	0	0	0	0	0	0	0	0	0	0	0	0	0	0
Eukaryota	Centroplasthelida-Centroplasthelida_X	Pterocystida	Pterista	Pterocystidae	Pterocystis	1.07527	1	0	0	0	0	0	0	0	0	0	0	0	0	0	0	0	0	0	0	0	0	0	0	0	0	0	0	0	0	0	0	0	0	0	0	0	0	0	0	0	0	0	0
Eukaryota	Chlorophyta-Chlorophyta_X	Pyramimonadophyceae	Pyramimonadales	Pyramimonadales_X	Pyramimonadales_XX	1.07527	1	0	0	0	0	0	0	0	0	0	0	0	0	0	0	0	0	0	0	0	0	0	0	0	0	0	0	0	0	0	0	0	0	0	0	0	0	0.00193147	0	0	0	0	0
Eukaryota	Rhodophyta-Rhodophyta_X	Compsopogonophyceae	Erythropeltidales	Erythropeltidales_X	Pyrophyllon	1.07527	1	0	0	0	0	0	0	0	0	0	0	0	0	0	0	0	0	0	0	0	0	0	0	0	0	0	0	0	0	0	0	0	0	0	0	0	0	0	0	0	0	0	0
Eukaryota	Stramenopiles-Gyrista	Bacillariophyceae	Cymbellales	Gomphonemataceae	Reimeria	1.07527	1	0	0	0	0	0	0	0	0	0	0	0	0	0	0.00480988	0	0	0	0	0	0	0	0	0	0	0	0	0	0	0	0	0	0	0	0	0	0	0	0	0	0	0	0
Eukaryota	Cryptophyta-Cryptophyta_X	Cryptophyceae	Cryptomonadales	Cryptomonadales_X	Rhinomonas	1.07527	1	0	0	0	0	0	0	0	0	0	0	0	0	0	0	0	0	0	0	0	0	0	0	0	0	0	0	0	0	0	0	0	0	0	0	0	0	0	0	0	0	0	0
Eukaryota	Tubulinea-Tubulinea_X	Elardia	Leptomyxida	Rhizamoeba-saxonica-lineage	Rhizamoeba	1.07527	1	0	0	0	0	0	0	0	0	0	0	0	0	0	0	0	0	0	0	0	0	0	0	0	0	0	0	0	0	0	0	0	0	0	0	0	0	0	0	0	0	0	0
Eukaryota	Rhizaria-Cercozoa	Filosa-Thecofilosea	Tectofilosida	Tectofilosida_X	Rhizaspis	1.07527	1	0	0	0	0	0	0	0	0	0	0	0	0	0	0	0	0	0	0	0	0	0	0	0	0	0	0	0	0	0	0	0	0	0	0	0	0	0	0	0	0	0	0
Eukaryota	Chlorophyta-Chlorophyta_X	Ulvophyceae	Cladophorales	Cladophorales_X	Rhizoclonium	1.07527	1	0	0	0	0	0	0	0	0	0	0	0	0	0	0	0	0	0	0	0	0	0	0	0	0	0	0	0	0	0	0	0	0	0	0	0	0	0	0	0	0	0	0
Eukaryota	Stramenopiles-Gyrista	Mediophyceae	Thalassiosirales	Thalassiosiraceae	Roundia	1.07527	1	0	0	0	0	0	0	0	0	0	0	0	0	0	0	0	0	0	0	0	0	0	0	0	0	0	0	0	0	0.00034306	0	0	0	0	0	0	0	0	0	0	0	0	0
Eukaryota	Opisthokonta-Choanoflagellata	Choanoflagellatea	Choanoflagellatea_X	Choanoflagellatea_XX	Salpingoeca	1.07527	1	0	0	0	0	0	0	0	0	0	0	0	0	0	0	0	0	0	0	0	0	0	0	0	0	0	0	0	0	0	0	0	0	0	0	0	0	0	0	0	0	0	0
Eukaryota	Rhizaria-Cercozoa	Filosa-Sarcomonadea	Glissomonadida	Sandonidae	Sandonidae_Clade-N/F-A	1.07527	1	0	0	0	0	0	0	0	0	0	0	0	0	0	0	0	0	0	0	0	0	0	0	0	0	0	0	0	0	0	0	0	0	0	0	0	0	0	0	0	0	0	0
Eukaryota	Stramenopiles-Gyrista	Peronosporomycetes	Peronosporomycetes_X	Saprolegniales	Saprolegniales_X	1.07527	1	0	0	0	0	0	0	0	0	0	0	0	0	0	0	0	0	0	0	0	0	0	0	0	0	0	0	0	0	0	0	0	0	0	0	0	0	0	0	0	0	0	0
Eukaryota	Chlorophyta-Chlorophyta_X	Chlorodendrophyceae	Chlorodendrales	Chlorodendraceae	Scherfellia	1.07527	1	0	0	0	0	0	0	0	0	0	0	0	0	0	0	0	0	0	0	0	0	0	0	0	0	0	0	0	0	0	0	0	0	0	0	0	0	0	0	0	0	0	0
Eukaryota	Stramenopiles-Bigyra	Sagenista	Labyrinthulomycetes	Thraustochytriaceae	Schizochytrium	1.07527	1	0	0	0	0	0	0	0	0	0	0	0	0	0	0	0	0	0	0	0	0	0	0	0	0	0	0	0	0	0	0	0	0	0	0	0	0	0	0	0	0	0	0
Eukaryota	Evosea-Evosea_X	Variosea	Fractovitellida	Schizoplasmodiidae	Schizoplasmodium	1.07527	1	0	0	0	0	0	0	0	0	0	0	0	0	0	0	0	0	0	0	0	0	0.00225415	0	0	0	0	0	0	0	0	0	0	0	0	0	0	0	0	0	0	0	0	0
Eukaryota	Chlorophyta-Chlorophyta_X	Chlorophyceae	Sphaeropleales	Sphaeropleales_X	Schroederia	1.07527	1	0	0	0	0	0	0	0	0	0	0	0	0	0	0	0	0	0	0	0	0	0	0	0	0	0	0	0	0	0	0	0	0	0	0	0	0	0	0	0	0	0	0
Eukaryota	Chlorophyta-Chlorophyta_X	Chlorophyceae	Sphaeropleales	Sphaeropleales_X	Schroederiella	1.07527	1	0	0	0	0	0	0	0	0	0	0	0	0	0	0	0	0	0	0	0	0	0	0	0	0	0	0	0	0	0	0	0	0	0	0	0	0	0	0	0	0	0	0
Eukaryota	Chlorophyta-Chlorophyta_X	Chlorophyceae	Sphaeropleales	Sphaeropleales_X	Selenastrum	1.07527	1	0	0	0	0	0	0	0	0	0	0	0	0	0	0	0	0	0	0	0	0	0	0	0	0	0	0	0	0	0	0	0	0	0	0	0	0	0	0	0	0	0	0
Eukaryota	Stramenopiles-Bigyra	Bicoecea	Pseudodendromonadales	Pseudodendromonadales_X	Siluania	1.07527	1	0	0	0	0.000639702	0	0	0	0	0	0	0	0	0	0	0	0	0	0	0	0	0	0	0	0	0	0	0	0	0	0	0	0	0	0	0	0	0	0	0	0	0	0
Eukaryota	Alveolata-Perkinsea	Perkinsida	Perkinsida_X	Parviluciferaceae	Snorkelia	1.07527	1	0	0	0	0	0	0	0	0	0	0	0	0	0	0	0	0	0	0	0	0	0	0	0	0	0	0	0	0	0	0	0	0	0	0	0	0	0	0	0	0	0	0
Eukaryota	Alveolata-Ciliophora	Prostomatea_2	Prostomatea_2_X	Placidae	Spathidiopsis	1.07527	1	0	0	0	0	0	0	0	0	0	0	0	0	0	0	0	0	0	0	0	0	0	0	0	0	0	0	0	0	0	0	0	0	0	0	0	0	0	0	0	0	0	0
Eukaryota	Alveolata-Ciliophora	Litostomatea	Haptoria_7	Spathidiida	Spathidium_2	1.07527	1	0	0	0	0	0	0	0	0	0	0	0	0	0	0	0	0	0	0	0	0	0	0	0	0	0	0	0	0	0	0	0	0	0	0	0	0	0	0	0	0	0	0
Eukaryota	Opisthokonta-Choanoflagellata	Choanoflagellatea	Choanoflagellatea_X	Choanoflagellata_XX_Clade-2	Sphaeroeca	1.07527	1	0	0	0	0.000252621	0	0	0	0	0	0	0	0	0	0	0	0	0	0	0	0	0	0	0	0	0	0	0	0	0	0	0	0	0	0	0	0	0	0	0	0	0	0
Eukaryota	Streptophyta-Streptophyta_X	Embryophyceae	Embryophyceae_X	Embryophyceae_XX	Spinacia	1.07527	1	0	0	0	0	0	0	0	0	0	0	0	0	0	0	0	0	0	0	0	0	0	0	0	0	0	0	0	0	0	0	0	0	0	0	0	0	0	0	0	0.00221172	0	0
Eukaryota	Opisthokonta-Choanoflagellata	Choanoflagellatea	Choanoflagellatea_X	Choanoflagellatea_XX	Stagondoeca	1.07527	1	0	0	0	0	0	0	0	0	0	0	0	0	0	0	0	0	0	0	0	0	0	0	0	0	0	0	0	0	0	0	0	0	0	0	0	0	0	0	0	0	0	0
Eukaryota	Stramenopiles-Gyrista	Bacillariophyceae	Fragilariales	Staurosiraceae	Staurosirella	1.07527	1	0	0	0	0	0	0	0	0	0	0	0	0	0	0	0	0	0	0	0	0	0	0	0	0	0	0	0	0	0	0	0	0	0	0	0	0	0	0	0	0	0	0
Eukaryota	Alveolata-Apicomplexa	Gregarinomorphea	Stenophorida	Stenophoridae	Stenophora	1.07527	1	0	0	0	0	0	0	0	0	0	0	0	0	0	0	0	0	0	0	0	0	0	0	0	0	0	0	0	0	0	0	0	0	0	0	0	0	0	0	0	0	0	0
Eukaryota	Opisthokonta-Choanoflagellata	Choanoflagellatea	Acanthoecida	Stephanoecidae_Group_H	Stephanoecidae_Group_H_X	1.07527	1	0	0	0	0	0	0	0	0	0	0	0	0	0	0	0	0	0	0	0	0	0	0	0	0	0	0	0	0	0	0	0	0	0	0	0	0	0	0	0	0	0	0
Eukaryota	Alveolata-Ciliophora	Spirotrichea	Hypotrichia	Hypotrichia_X	Stichotricha	1.07527	1	0	0	0.000371013	0	0	0	0	0	0	0	0	0	0	0	0	0	0	0	0	0	0	0	0	0	0	0	0	0	0	0	0	0	0	0	0	0	0	0	0	0	0	0
Eukaryota	Alveolata-Dinoflagellata	Dinophyceae	Peridiniales	Thoracosphaeraceae	Stoeckeria	1.07527	1	0	0	0	0	0	0	0	0	0	0	0	0	0	0	0	0	0	0	0	0	0	0	0	0	0	0	0	0	0	0	0	0	0	0	0	0	0	0	0	0	0	0
Eukaryota	Stramenopiles-Stramenopiles_X	Stramenopiles_X-Group-3	Stramenopiles_X-Group-3_X	Stramenopiles_X-Group-3_XX	Stramenopiles_X-Group-3_XXX	1.07527	1	0	0	0	0	0	0	0	0	0	0	0	0	0	0	0	0	0	0	0	0	0	0	0	0	0	0	0	0	0	0	0	0	0	0	0	0	0	0	0	0	0	0
Eukaryota	Stramenopiles-Stramenopiles_X	Stramenopiles_XX	Stramenopiles_XXX	Stramenopiles_XXXX	Stramenopiles_XXXXX	1.07527	1	0	0	0	0	0	0	0	0	0	0	0	0	0	0	0	0	0	0	0	0	0	0	0	0	0	0	0	0	0	0	0	0	0	0	0	0	0	0.00105654	0	0	0	0
Eukaryota	Streptophyta-Streptophyta_X	Streptophyta_XX	Streptophyta_XXX	Streptophyta_XXXX	Streptophyta_XXXXX	1.07527	1	0	0	0	0	0	0	0	0	0	0	0	0	0	0	0	0	0	0	0.000147862	0	0	0	0	0	0	0	0	0	0	0	0	0	0	0	0	0	0	0	0	0	0	0
Eukaryota	Discoba-Euglenozoa	Euglenida	Euglenophyceae	Euglenaceae	Strombomonas	1.07527	1	0	0	0	0	0	0	0	0	0	0	0	0	0	0	0	0	0	0	0	0	0	0	0	0	0	0	0	0	0	0	0	0	0	0	0	0	0	0	0	0	0	0
Eukaryota	Breviatea-Breviatea_X	Breviatea_XX	Breviatea_XXX	Subulatomonas-lineage	Subulatomonas	1.07527	1	0	0	0	0	0	0	0	0	0	0	0	0	0	0	0	0	0	0	0	0	0	0	0	0	0	0	0	0	0	0	0	0	0	0	0	0	0	0	0	0.0017461	0	0
Eukaryota	Alveolata-Dinoflagellata	Dinophyceae	Suessiales	Suessiaceae	Suessiaceae_X	1.07527	1	0	0	0	0	0	0	0	0	0	0	0	0	0	0	0	0	0	0	0	0	0	0	0	0	0	0	0	0	0	0	0	0	0	0	0	0	0	0	0	0	0.000575752	0
Eukaryota	Alveolata-Ciliophora	Oligohymenophorea	Apostomatia	Foettingeriidae	Synophrya	1.07527	1	0	0	0	0	0	0	0	0	0	0	0	0	0	0	0	0	0	0	0	0	0	0	0	0	0	0	0	0	0	0	0.00143554	0	0	0	0	0	0	0	0	0	0	0
Eukaryota	Stramenopiles-Gyrista	Mediophyceae	Chaetocerotales	Leptocylindraceae	Tenuicylindrus	1.07527	1	0	0	0	0	0	0	0	0	0	0	0	0	0	0	0	0	0	0	0	0	0	0	0	0	0	0	0	0	0	0	0.00242938	0	0	0	0	0	0	0	0	0	0	0
Eukaryota	Discoba-Discoba_X	Heterolobosea	Tetramitia_I	Tetramitia_I_X	Tetramitia_I_XX	1.07527	1	0	0	0	0	0	0	0	0	0	0	0	0	0	0	0	0	0	0	0	0	0	0	0	0	0	0	0	0	0	0	0	0	0	0	0	0	0	0	0	0	0	0
Eukaryota	Discoba-Discoba_X	Heterolobosea	Tetramitia_VI	Tetramitia_VI_X	Tetramitia_VI_4	1.07527	1	0	0	0	0	0	0	0	0	0	0	0	0	0	0	0	0	0	0	0	0	0.00125368	0	0	0	0	0	0	0	0	0	0	0	0	0	0	0	0	0	0	0	0	0
Eukaryota	Alveolata-Ciliophora	Litostomatea	Litostomatea_X	Litostomatea_XX	Teuthophrys	1.07527	1	0	0	0	0	0	0	0	0	0	0	0	0	0	0	0	0	0	0	0	0	0	0	0	0	0	0	0	0	0	0	0	0	0	0	0	0	0	0	0	0	0	0
Eukaryota	Alveolata-Apicomplexa	Coccidiomorphea	Piroplasmorida	Theileriidae	Theileria9	1.07527	1	0	0	0	0	0	0	0	0	0	0	0	0	0	0	0	0	0	0	0	0	0	0	0	0	0	0	0	0	0	0	0	0	0	0	0	0	0	0	0	0	0	0
Eukaryota	Stramenopiles-Bigyra	Sagenista	Labyrinthulomycetes	Thraustochytriaceae	Thraustochytriaceae_HK10	1.07527	1	0	0	0	0	0	0	0	0	0	0	0	0	0	0	0	0	0	0	0	0	0	0	0	0	0	0	0	0	0	0	0	0	0	0	0	0	0	0	0	0	0	0
Eukaryota	Stramenopiles-Bigyra	Sagenista	Labyrinthulomycetes	Thraustochytriaceae	Thraustochytriaceae_LAB17	1.07527	1	0	0	0	0	0	0	0	0	0	0	0	0	0	0	0	0	0	0	0	0	0	0	0	0	0	0	0	0	0	0	0	0	0	0	0	0	0	0	0	0	0	0
Eukaryota	Stramenopiles-Bigyra	Sagenista	Labyrinthulomycetes	Thraustochytriaceae	Thraustochytriaceae_SEK690	1.07527	1	0	0	0	0	0	0	0	0	0	0	0	0	0	0	0	0	0	0.0018151	0	0	0	0	0	0	0	0	0	0	0	0	0	0	0	0	0	0	0	0	0	0	0	0
Eukaryota	Stramenopiles-Bigyra	Sagenista	Labyrinthulomycetes	Thraustochytriaceae	Thraustochytrium	1.07527	1	0	0	0	0	0	0	0	0	0	0	0	0	0	0	0	0	0	0	0	0	0	0	0	0	0	0	0	0	0	0	0	0	0	0	0	0	0	0	0	0	0	0
Eukaryota	Alveolata-Ciliophora	Spirotrichea	Choreotrichida-Tintinnina	Choreotrichida-Tintinnina_X	Tintinnina_XX	1.07527	1	0	0	0	0	0	0	0	0	0	0	0	0	0	0	0	0	0	0	0	0	0	0	0	0	0	0	0	0	0	0	0	0	0	0	0	0	0	0	0	0	0	0
Eukaryota	Alveolata-Ciliophora	Spirotrichea	Choreotrichida-Tintinnina	TIN_11	Tintinnopsis_11	1.07527	1	0	0	0	0	0	0	0	0	0	0	0	0	0	0	0	0	0	0	0	0	0	0	0	0	0	0	0	0	0	0	0	0	0	0	0	0	0	0	0	0	0	0
Eukaryota	Alveolata-Dinoflagellata	Dinophyceae	Gymnodiniales	Gymnodiniaceae	Togula	1.07527	1	0	0	0	0	0	0	0	0	0	0	0	0	0	0	0	0	0	0	0	0	0	0	0	0	0	0	0	0	0	0	0	0	0.0530808	0	0	0	0	0	0	0	0	0
Eukaryota	Alveolata-Ciliophora	Phyllopharyngea	Suctoria	Tokophryidae	Tokophrya	1.07527	1	0	0	0	0	0	0	0	0	0	0	0	0	0	0	0	0	0	0	0	0	0	0	0	0	0	0	0	0	0	0	0	0	0	0	0	0	0	0	0	0	0	0
Eukaryota	Rhizaria-Cercozoa	Filosa-Imbricatea	Euglyphida	Euglyphidae	Tracheleuglypha	1.07527	1	0	0	0	0	0	0	0	0	0	0	0	0	0	0	0	0	0	0	0	0	0	0	0	0	0	0	0	0	0	0	0	0	0	0	0	0	0	0	0	0	0	0
Eukaryota	Alveolata-Ciliophora	Spirotrichea	Hypotrichia	Trachelostylidae	Trachelostyla	1.07527	1	0	0	0	0	0	0	0	0	0	0	0	0	0	0	0	0	0	0	0	0	0	0	0	0	0	0	0	0	0	0	0	0	0	0	0	0	0	0	0	0	0	0
Eukaryota	Rhizaria-Cercozoa	Filosa-Thecofilosea	Filosa-Thecofilosea_X	Chlamydophryidae	Trachyrhizium	1.07527	1	0	0	0	0	0	0	0	0	0	0	0	0	0	0	0	0	0	0	0	0	0	0	0	0	0	0	0	0	0	0	0	0	0	0	0	0	0	0	0	0	0	0
Eukaryota	Chlorophyta-Chlorophyta_X	Trebouxiophyceae	Microthamniales	Microthamniales_X	Trebouxia	1.07527	1	0	0	0	0	0	0	0	0	0	0	0	0	0	0	0	0	0	0	0	0	0	0	0	0	0	0	0	0	0	0	0	0	0	0	0	0	0	0	0	0	0	0
Eukaryota	Chlorophyta-Chlorophyta_X	Ulvophyceae	Trentepohliales	Trentepohliales_X	Trentepohlia	1.07527	1	0	0	0	0	0	0	0	0	0	0	0	0	0	0	0	0	0	0	0	0	0	0	0	0	0	0	0	0	0	0	0	0	0	0	0	0	0	0	0	0	0	0
Eukaryota	Chlorophyta-Chlorophyta_X	Ulvophyceae	Ulvales-relatives	Ulvales-relatives_X	Ulvella	1.07527	1	0	0	0	0	0	0	0	0	0	0	0	0	0	0	0	0	0	0	0	0	0	0	0	0	0	0	0	0	0	0	0	0	0	0	0	0	0	0	0	0	0	0
Eukaryota	Alveolata-Ciliophora	Oligohymenophorea	Scuticociliatia_1	Philasterida	Uronema	1.07527	1	0	0	0	0	0	0	0	0	0	0	0	0	0	0	0	0	0	0	0	0	0	0	0	0	0	0	0	0	0	0	0	0.000461414	0	0	0	0	0	0	0	0	0	0
Eukaryota	Alveolata-Ciliophora	Spirotrichea	Hypotrichia	Urostylidae	Urostyla	1.07527	1	0	0	0	0	0	0	0	0	0	0	0	0	0	0	0	0	0	0	0	0	0	0	0	0	0	0	0	0	0	0	0	0	0	0	0	0	0	0	0	0	0	0
Eukaryota	Alveolata-Ciliophora	Oligohymenophorea	Peritrichia_2	Vaginicolidae	Vaginicolidae_X	1.07527	1	0	0	0	0	0	0	0	0	0	0	0	0	0	0	0	0	0	0	0	0	0	0	0	0	0	0	0	0	0	0	0	0	0	0	0	0	0	0	0	0	0	0
Eukaryota	Rhizaria-Cercozoa	Endomyxa	Vampyrellida	Vampyrellida_X	Vampyrellida_XX	1.07527	1	0	0	0	0	0	0	0	0	0	0	0	0	0	0	0	0	0	0	0	0	0	0	0	0	0	0	0	0	0	0	0	0	0	0	0	0	0	0	0	0	0	0
Eukaryota	Rhizaria-Cercozoa	Endomyxa	Vampyrellida	Vampyrellida_X	Vampyrellida_clade_B	1.07527	1	0	0	0	0	0	0	0.000496077	0	0	0	0	0	0	0	0	0	0	0	0	0	0	0	0	0	0	0	0	0	0	0	0	0	0	0	0	0	0	0	0	0	0	0
Eukaryota	Stramenopiles-Gyrista	Xanthophyceae	Xanthophyceae_X	Xanthophyceae_XX	Vaucheria	1.07527	1	0	0	0	0	0	0	0	0	0	0	0	0	0	0	0	0	0	0	0	0	0	0	0.00125038	0	0	0	0	0	0	0	0	0	0	0	0	0	0	0	0	0	0	0
Eukaryota	Rhizaria-Cercozoa	Filosa-Thecofilosea	Ventricleftida	Verrucomonadidae	Verrucomonas	1.07527	1	0	0	0	0	0	0	0	0	0	0	0	0	0	0	0	0	0	0	0	0	0	0	0	0	0	0	0	0	0	0	0	0	0.00370924	0	0	0	0	0	0	0	0	0
Eukaryota	Alveolata-Ciliophora	Oligohymenophorea	Peritrichia_2	Sessilida	Vorticellides	1.07527	1	0	0	0	0	0	0	0	0	0	0	0	0	0	0	0	0	0	0	0	0	0	0	0	0	0	0	0	0	0	0	0	0	0	0	0	0	0	0	0	0	0	0
Eukaryota	Rhizaria-Cercozoa	Endomyxa	Vampyrellida	op14-lineage	op14-lineage_X	1.07527	1	0	0	0	0	0	0	0	0	0	0	0	0	0	0	0	0	0	0	0	0	0	0	0	0	0	0	0	0	0	0	0	0	0	0.00262506	0	0	0	0	0	0	0	0
[truncated: 51 more columns]
