# Supplementary material for: Environmental diversity of Candidatus Babelota and their relationships with protists
Source: mSystems. 2025 May 28;10(6):e00261-25. doi: 10.1128/msystems.00261-25 (PMC12172432; doi:10.1128/msystems.00261-25)
Supplement: Table S4 — Positive cooccurrences quantitative and statistical data. [file msystems.00261-25-s0008.xlsx]

## Sheet: mSystems00261-25_Supplementary_
Supplementary Table 4: Positive cooccurrences quantitative and statistical data
interaction	name	shared name	sp1_inc (occurrence of species 1 in samples)	sp2_inc (occurrence of species 2 in samples)	expected cooccurrences	observed cooccurrences	p_gt	p_lt	prob_cooccur
interacts with	Acanthamoeba (interacts with) g__Babeliales;s__uncultured_bacterium	5 (interacts with) 1156	47	59	28.3	34	0.01539	0.99507	0.289
interacts with	g__Babeliales;s__uncultured_bacterium (interacts with) g__Vermiphilaceae;s__uncultured_bacterium	1156 (interacts with) 1157	59	49	29.5	35	0.01921	0.9936	0.301
interacts with	Bicoecaceae;Bicoecaceae_X (interacts with) g__UBA12409;s__metagenome	97 (interacts with) 1160	11	12	1.3	4	0.02736	0.99637	0.014
interacts with	Cercozoa_XXX;Cercozoa_XXXX (interacts with) g__Vermiphilaceae;s__uncultured_bacterium	152 (interacts with) 1157	29	49	14.5	19	0.03785	0.98701	0.148
interacts with	g__Vermiphilaceae;s__uncultured_bacterium (interacts with) g__Babeliaceae;s__uncultured_bacterium	1157 (interacts with) 1161	49	22	11.0	16	0.01395	0.99658	0.112
interacts with	g__Vermiphilaceae;s__uncultured_bacterium (interacts with) g__Vermiphilaceae;__	1157 (interacts with) 1162	49	15	7.5	13	0.00188	0.99981	0.077
interacts with	Chlamydodontidae;Chlamydodon (interacts with) g__Vermiphilaceae;s__uncultured_bacterium	168 (interacts with) 1157	24	49	12.0	17	0.0166	0.99555	0.122
interacts with	Trebouxiophyceae_XX;Choricystis (interacts with) g__UBA12409;s__metagenome	198 (interacts with) 1160	11	12	1.3	4	0.02736	0.99637	0.014
interacts with	Chrysosaccaceae;Chrysosaccus (interacts with) g__UBA12409;s__metagenome	220 (interacts with) 1160	10	12	1.2	4	0.01873	0.99788	0.012
interacts with	Colpodellida_CHR1;Colpodellida_CHR1_X (interacts with) g__Babeliales;s__uncultured_bacterium	238 (interacts with) 1156	10	59	6.0	9	0.03948	0.99551	0.061
interacts with	Cymbellaceae;Cymbella (interacts with) g__Babeliales;s__uncultured_organism	275 (interacts with) 1176	25	4	1.0	3	0.04998	0.9965	0.01
interacts with	o_Babelales;__;__;__ (interacts with) g__UBA12409;s__uncultured_bacterium	1167 (interacts with) 1172	25	5	1.3	4	0.01438	0.99922	0.013
interacts with	Euglyphidae;Euglypha (interacts with) g__Vermiphilaceae;s__uncultured_bacterium	381 (interacts with) 1157	6	49	3.0	6	0.01328	1.0	0.031
interacts with	Euglyphidae;Euglypha (interacts with) g__Babeliaceae;s__uncultured_bacterium	381 (interacts with) 1161	6	22	1.3	4	0.02178	0.99803	0.014
interacts with	g__Babeliaceae;s__uncultured_bacterium (interacts with) g__Babeliaceae;s__uncultured_organism	1161 (interacts with) 1169	22	7	1.6	4	0.04302	0.99415	0.016
interacts with	Euglyphida_X;Euglyphida_XX (interacts with) g__Vermiphilaceae;__	382 (interacts with) 1162	7	15	1.1	4	0.00983	0.99923	0.011
interacts with	Eunotiaceae;Eunotia (interacts with) o_Babelales;__;__;__	384 (interacts with) 1167	4	25	1.0	3	0.04998	0.9965	0.01
interacts with	Vermamoebidae;Vermamoeba (interacts with) g__Vermiphilaceae;s__vermiphilus_pyriformis	462 (interacts with) 1159	40	6	2.4	5	0.0399	0.99635	0.025
interacts with	Leptomyxidae;Leptomyxa (interacts with) g__Vermiphilaceae;s__uncultured_bacterium	554 (interacts with) 1157	5	49	2.5	5	0.02808	1.0	0.026
interacts with	Melosiraceae;Melosira (interacts with) g__Babeliales;s__candidate_division	602 (interacts with) 1166	52	5	2.7	5	0.03827	1.0	0.027
interacts with	Rigifilida_XXXX;Micronuclearia (interacts with) g__Vermiphilaceae;s__uncultured_bacterium	615 (interacts with) 1157	5	49	2.5	5	0.02808	1.0	0.026
interacts with	Actinocephalidae;Monocystis (interacts with) g__Vermiphilaceae;s__uncultured_bacterium	622 (interacts with) 1157	24	49	12.0	17	0.0166	0.99555	0.122
interacts with	Cercomonadidae;Neocercomonas (interacts with) g__Vermiphilaceae;s__uncultured_bacterium	657 (interacts with) 1157	11	49	5.5	9	0.02542	0.99615	0.056
interacts with	Chlamydomonadales_X;Oogamochlamys (interacts with) g__UBA12409;s__metagenome	711 (interacts with) 1160	9	12	1.1	4	0.01209	0.99887	0.011
interacts with	Peregriniidae;Peregrinia (interacts with) g__UBA12409;s__metagenome	785 (interacts with) 1160	9	12	1.1	4	0.01209	0.99887	0.011
interacts with	Peregriniidae;Peregrinia (interacts with) o_Babelales;__;__;__	785 (interacts with) 1167	9	25	2.3	5	0.0446	0.99215	0.023
interacts with	Phaeodactylaceae;Phaeodactylum (interacts with) o_Babelales;__;__;__	798 (interacts with) 1167	5	25	1.3	4	0.01438	0.99922	0.013
interacts with	Phryganellina;Phryganella (interacts with) g__Vermiphilaceae;s__uncultured_bacterium	805 (interacts with) 1157	5	49	2.5	5	0.02808	1.0	0.026
interacts with	Cymbellaceae;Placoneis (interacts with) g__Vermiphilaceae;s__uncultured_bacterium	818 (interacts with) 1157	9	49	4.5	8	0.01535	0.99869	0.046
interacts with	Leptophryidae;Planctomyxa (interacts with) g__Babeliales;s__uncultured_bacterium	823 (interacts with) 1156	10	59	6.0	9	0.03948	0.99551	0.061
interacts with	Prorocentraceae;Prorocentrum (interacts with) g__Babeliales;s__uncultured_bacterium	854 (interacts with) 1156	50	59	30.1	35	0.03445	0.98733	0.307
interacts with	Pseudodifflugiidae;Pseudodifflugiidae_X (interacts with) o_Babelales;__;__;__	879 (interacts with) 1167	4	25	1.0	3	0.04998	0.9965	0.01
interacts with	Peronosporales;Pythium (interacts with) g__Vermiphilaceae;s__uncultured_bacterium	918 (interacts with) 1157	14	49	7.0	11	0.02019	0.99626	0.071
interacts with	Scenedesmaceae;Scenedesmaceae_X (interacts with) g__Babeliales;s__uncultured_prokaryote	955 (interacts with) 1173	36	3	1.1	3	0.04694	1.0	0.011
interacts with	Spongomonadidae;Spongomonas (interacts with) g__Babeliaceae;s__uncultured_bacterium	996 (interacts with) 1161	10	22	2.2	5	0.0425	0.99224	0.023
interacts with	Staurosiraceae;Staurosira (interacts with) g__Vermiphilaceae;s__uncultured_bacterium	1003 (interacts with) 1157	14	49	7.0	11	0.02019	0.99626	0.071
interacts with	Thaumatomonadidae;Thaumatomonas (interacts with) o_Babelales;__;__;__	1063 (interacts with) 1167	4	25	1.0	3	0.04998	0.9965	0.01
interacts with	Trinematidae;Trinema (interacts with) g__Vermiphilaceae;s__uncultured_bacterium	1099 (interacts with) 1157	11	49	5.5	11	2.6E-4	1.0	0.056
interacts with	Trinematidae;Trinematidae_X (interacts with) g__Vermiphilaceae;s__uncultured_bacterium	1100 (interacts with) 1157	6	49	3.0	6	0.01328	1.0	0.031
p_lt	Probability that the two species would co-occur at a frequency less than the observed number of co-occurrence sites if the two species were distributed randomly (independently) of one another
p_gt	Probability of co-occurrence at a frequency greater than the observed frequency
prob_cooccur	Probability that both species occur at a site
